# Supplementary material for: Deploying external bandwidth guaranteed media server clusters for real-time live streaming in media cloud
Source: PLoS One. 2019 Apr 3;14(4):e0214809. doi: 10.1371/journal.pone.0214809 (PMC6447193; doi:10.1371/journal.pone.0214809)
Supplement: S1 Dataset — (ZIP) [file pone.0214809.s001.zip]

Archive with 6 entries (5 files):
- Data set/
- Data set/figure3_data.xls
- Data set/figure4_data.xls
- Data set/figure5_data_part1.xls
- Data set/figure5_data_part2.xls
- Data set/README.txt
