# Supplementary material for: Deploying external bandwidth guaranteed media server clusters for real-time live streaming in media cloud
Source: PLoS One. 2019 Apr 3;14(4):e0214809. doi: 10.1371/journal.pone.0214809 (PMC6447193; doi:10.1371/journal.pone.0214809)
Supplement: S1 Dataset — (ZIP) [file pone.0214809.s001.zip › Data set/figure3_data.xls]

## Sheet: Tree
seq	fan-out of core	fan-out of aggregation	fan-out of access	physic machine	VMs	VMs-Cluster	opt-Cost	random-cost	TVMMP
1	4	16	16	1024	64	69	144	373.733	339.2
2	4	16	16	1024	128	137	288	747.467	721.6
3	4	16	16	1024	192	205	432	1113.2	1095.2
4	4	16	16	1024	256	274	582	1495.07	1464.53
5	4	16	16	1024	320	342	726	1871.2	1845.6
6	4	16	16	1024	384	410	870	2245.07	2218
7	4	16	16	1024	448	478	1014	2614	2591.87
8	4	16	16	1024	512	547	1164	2988.8	2966.93

## Sheet: Tree_Total
seq	fan-out of core	fan-out of aggregation	fan-out of access	physic machine	VMs	VMs-Cluster	opt-Cost	random-cost	TVMMP		avg	VMs-Cluster	opt-Cost	random-cost	TVMMP
1	4	16	16	1024	64	69	144	362	348			69	144	373.733	339.2
2	4	16	16	1024	128	137	288	740	728			137	288	747.467	721.6
3	4	16	16	1024	192	205	432	1102	1066			205	432	1113.2	1095.2
4	4	16	16	1024	256	274	582	1492	1446			274	582	1495.07	1464.53
5	4	16	16	1024	320	342	726	1824	1856			342	726	1871.2	1845.6
6	4	16	16	1024	384	410	870	2234	2226			410	870	2245.07	2218
7	4	16	16	1024	448	478	1014	2636	2618			478	1014	2614	2591.87
8	4	16	16	1024	512	547	1164	3016	2926			547	1164	2988.8	2966.93
1	4	16	16	1024	64	69	144	386	344
2	4	16	16	1024	128	137	288	756	708
3	4	16	16	1024	192	205	432	1108	1112
4	4	16	16	1024	256	274	582	1480	1488
5	4	16	16	1024	320	342	726	1894	1854
6	4	16	16	1024	384	410	870	2240	2224
7	4	16	16	1024	448	478	1014	2582	2596
8	4	16	16	1024	512	547	1164	2994	2964
1	4	16	16	1024	64	69	144	372	334
2	4	16	16	1024	128	137	288	756	732
3	4	16	16	1024	192	205	432	1138	1096
4	4	16	16	1024	256	274	582	1476	1482
5	4	16	16	1024	320	342	726	1874	1840
6	4	16	16	1024	384	410	870	2304	2184
7	4	16	16	1024	448	478	1014	2606	2560
8	4	16	16	1024	512	547	1164	2954	2972
1	4	16	16	1024	64	69	144	362	338
2	4	16	16	1024	128	137	288	750	738
3	4	16	16	1024	192	205	432	1114	1124
4	4	16	16	1024	256	274	582	1486	1484
5	4	16	16	1024	320	342	726	1884	1860
6	4	16	16	1024	384	410	870	2258	2236
7	4	16	16	1024	448	478	1014	2642	2588
8	4	16	16	1024	512	547	1164	2968	2922
1	4	16	16	1024	64	69	144	378	348
2	4	16	16	1024	128	137	288	746	698
3	4	16	16	1024	192	205	432	1114	1104
4	4	16	16	1024	256	274	582	1504	1454
5	4	16	16	1024	320	342	726	1870	1840
6	4	16	16	1024	384	410	870	2272	2254
7	4	16	16	1024	448	478	1014	2610	2588
8	4	16	16	1024	512	547	1164	2966	2960
1	4	16	16	1024	64	69	144	372	338
2	4	16	16	1024	128	137	288	756	704
3	4	16	16	1024	192	205	432	1122	1088
4	4	16	16	1024	256	274	582	1512	1448
5	4	16	16	1024	320	342	726	1880	1854
6	4	16	16	1024	384	410	870	2210	2224
7	4	16	16	1024	448	478	1014	2626	2588
8	4	16	16	1024	512	547	1164	3008	2980
1	4	16	16	1024	64	69	144	378	340
2	4	16	16	1024	128	137	288	750	734
3	4	16	16	1024	192	205	432	1132	1116
4	4	16	16	1024	256	274	582	1510	1458
5	4	16	16	1024	320	342	726	1856	1844
6	4	16	16	1024	384	410	870	2244	2248
7	4	16	16	1024	448	478	1014	2642	2622
8	4	16	16	1024	512	547	1164	3024	2958
1	4	16	16	1024	64	69	144	364	344
2	4	16	16	1024	128	137	288	734	706
3	4	16	16	1024	192	205	432	1086	1086
4	4	16	16	1024	256	274	582	1498	1474
5	4	16	16	1024	320	342	726	1870	1868
6	4	16	16	1024	384	410	870	2220	2186
7	4	16	16	1024	448	478	1014	2606	2592
8	4	16	16	1024	512	547	1164	2948	2964
1	4	16	16	1024	64	69	144	366	326
2	4	16	16	1024	128	137	288	738	718
3	4	16	16	1024	192	205	432	1122	1064
4	4	16	16	1024	256	274	582	1480	1440
5	4	16	16	1024	320	342	726	1918	1854
6	4	16	16	1024	384	410	870	2220	2198
7	4	16	16	1024	448	478	1014	2606	2596
8	4	16	16	1024	512	547	1164	2978	2966
1	4	16	16	1024	64	69	144	384	336
2	4	16	16	1024	128	137	288	750	730
3	4	16	16	1024	192	205	432	1102	1084
4	4	16	16	1024	256	274	582	1526	1484
5	4	16	16	1024	320	342	726	1864	1842
6	4	16	16	1024	384	410	870	2206	2222
7	4	16	16	1024	448	478	1014	2622	2592
8	4	16	16	1024	512	547	1164	2960	2980
1	4	16	16	1024	64	69	144	378	330
2	4	16	16	1024	128	137	288	740	718
3	4	16	16	1024	192	205	432	1096	1062
4	4	16	16	1024	256	274	582	1500	1488
5	4	16	16	1024	320	342	726	1846	1830
6	4	16	16	1024	384	410	870	2242	2204
7	4	16	16	1024	448	478	1014	2622	2612
8	4	16	16	1024	512	547	1164	3008	2998
1	4	16	16	1024	64	69	144	370	362
2	4	16	16	1024	128	137	288	744	730
3	4	16	16	1024	192	205	432	1112	1098
4	4	16	16	1024	256	274	582	1482	1476
5	4	16	16	1024	320	342	726	1870	1838
6	4	16	16	1024	384	410	870	2264	2226
7	4	16	16	1024	448	478	1014	2590	2602
8	4	16	16	1024	512	547	1164	2990	2968
1	4	16	16	1024	64	69	144	376	334
2	4	16	16	1024	128	137	288	748	722
3	4	16	16	1024	192	205	432	1110	1084
4	4	16	16	1024	256	274	582	1480	1440
5	4	16	16	1024	320	342	726	1870	1802
6	4	16	16	1024	384	410	870	2256	2212
7	4	16	16	1024	448	478	1014	2604	2554
8	4	16	16	1024	512	547	1164	3032	3014
1	4	16	16	1024	64	69	144	378	340
2	4	16	16	1024	128	137	288	754	750
3	4	16	16	1024	192	205	432	1122	1126
4	4	16	16	1024	256	274	582	1482	1460
5	4	16	16	1024	320	342	726	1872	1858
6	4	16	16	1024	384	410	870	2248	2236
7	4	16	16	1024	448	478	1014	2598	2590
8	4	16	16	1024	512	547	1164	3006	2998
1	4	16	16	1024	64	69	144	380	326
2	4	16	16	1024	128	137	288	750	708
3	4	16	16	1024	192	205	432	1118	1118
4	4	16	16	1024	256	274	582	1518	1446
5	4	16	16	1024	320	342	726	1876	1844
6	4	16	16	1024	384	410	870	2258	2190
7	4	16	16	1024	448	478	1014	2618	2580
8	4	16	16	1024	512	547	1164	2980	2934

## Sheet: VL2
seq	fan-out of access	access switches number	physic machine	Vms	VMs-Cluster	opt-cost	random-cost	TVMMP
1	16	64	1024	64	69	152	402.667	353.6
2	16	64	1024	128	137	304	809.067	761.6
3	16	64	1024	192	205	456	1209.6	1166.4
4	16	64	1024	256	274	614	1620.13	1583.87
5	16	64	1024	320	342	766	2022.8	1977.47
6	16	64	1024	384	410	918	2428.13	2380.67
7	16	64	1024	448	478	1070	2832.93	2801.73
8	16	64	1024	512	547	1228	3246.67	3213.6

## Sheet: VL2_Total
seq	fan-out of access	access switches number	physic machine	Vms	VMs-Cluster	opt-cost	random-cost	TVMMP		avg	VMs-Cluster	opt-Cost	random-cost	TVMMP
1	16	64	1024	64	69	152	404	348			69	152	402.667	353.6
2	16	64	1024	128	137	304	800	756			137	304	809.067	761.6
3	16	64	1024	192	205	456	1208	1164			205	456	1209.6	1166.4
4	16	64	1024	256	274	614	1630	1578			274	614	1620.13	1583.87
5	16	64	1024	320	342	766	2030	1970			342	766	2022.8	1977.47
6	16	64	1024	384	410	918	2418	2382			410	918	2428.13	2380.67
7	16	64	1024	448	478	1070	2850	2786			478	1070	2832.93	2801.73
8	16	64	1024	512	547	1228	3228	3216			547	1228	3246.67	3213.6
1	16	64	1024	64	69	152	400	352
2	16	64	1024	128	137	304	808	760
3	16	64	1024	192	205	456	1200	1168
4	16	64	1024	256	274	614	1626	1578
5	16	64	1024	320	342	766	2026	1970
6	16	64	1024	384	410	918	2434	2382
7	16	64	1024	448	478	1070	2834	2790
8	16	64	1024	512	547	1228	3252	3212
1	16	64	1024	64	69	152	404	348
2	16	64	1024	128	137	304	808	768
3	16	64	1024	192	205	456	1208	1160
4	16	64	1024	256	274	614	1602	1570
5	16	64	1024	320	342	766	2022	1978
6	16	64	1024	384	410	918	2430	2378
7	16	64	1024	448	478	1070	2818	2798
8	16	64	1024	512	547	1228	3248	3212
1	16	64	1024	64	69	152	392	348
2	16	64	1024	128	137	304	816	756
3	16	64	1024	192	205	456	1220	1156
4	16	64	1024	256	274	614	1610	1634
5	16	64	1024	320	342	766	2022	1970
6	16	64	1024	384	410	918	2422	2374
7	16	64	1024	448	478	1070	2814	2790
8	16	64	1024	512	547	1228	3220	3212
1	16	64	1024	64	69	152	408	348
2	16	64	1024	128	137	304	812	772
3	16	64	1024	192	205	456	1212	1168
4	16	64	1024	256	274	614	1614	1578
5	16	64	1024	320	342	766	2006	1986
6	16	64	1024	384	410	918	2434	2394
7	16	64	1024	448	478	1070	2838	2858
8	16	64	1024	512	547	1228	3256	3216
1	16	64	1024	64	69	152	396	364
2	16	64	1024	128	137	304	808	764
3	16	64	1024	192	205	456	1224	1160
4	16	64	1024	256	274	614	1622	1574
5	16	64	1024	320	342	766	2022	1970
6	16	64	1024	384	410	918	2422	2386
7	16	64	1024	448	478	1070	2818	2790
8	16	64	1024	512	547	1228	3232	3212
1	16	64	1024	64	69	152	404	356
2	16	64	1024	128	137	304	812	752
3	16	64	1024	192	205	456	1216	1164
4	16	64	1024	256	274	614	1630	1574
5	16	64	1024	320	342	766	2038	1978
6	16	64	1024	384	410	918	2434	2378
7	16	64	1024	448	478	1070	2834	2794
8	16	64	1024	512	547	1228	3240	3216
1	16	64	1024	64	69	152	408	348
2	16	64	1024	128	137	304	816	760
3	16	64	1024	192	205	456	1204	1160
4	16	64	1024	256	274	614	1610	1578
5	16	64	1024	320	342	766	2022	1974
6	16	64	1024	384	410	918	2418	2374
7	16	64	1024	448	478	1070	2834	2798
8	16	64	1024	512	547	1228	3248	3216
1	16	64	1024	64	69	152	404	348
2	16	64	1024	128	137	304	804	756
3	16	64	1024	192	205	456	1208	1208
4	16	64	1024	256	274	614	1626	1578
5	16	64	1024	320	342	766	2022	1982
6	16	64	1024	384	410	918	2418	2390
7	16	64	1024	448	478	1070	2838	2790
8	16	64	1024	512	547	1228	3252	3216
1	16	64	1024	64	69	152	400	348
2	16	64	1024	128	137	304	808	760
3	16	64	1024	192	205	456	1200	1164
4	16	64	1024	256	274	614	1634	1574
5	16	64	1024	320	342	766	2014	1978
6	16	64	1024	384	410	918	2438	2378
7	16	64	1024	448	478	1070	2846	2794
8	16	64	1024	512	547	1228	3256	3208
1	16	64	1024	64	69	152	408	360
2	16	64	1024	128	137	304	804	756
3	16	64	1024	192	205	456	1208	1164
4	16	64	1024	256	274	614	1622	1582
5	16	64	1024	320	342	766	2018	1978
6	16	64	1024	384	410	918	2422	2370
7	16	64	1024	448	478	1070	2826	2858
8	16	64	1024	512	547	1228	3260	3212
1	16	64	1024	64	69	152	408	352
2	16	64	1024	128	137	304	804	756
3	16	64	1024	192	205	456	1204	1168
4	16	64	1024	256	274	614	1622	1630
5	16	64	1024	320	342	766	2010	1986
6	16	64	1024	384	410	918	2426	2378
7	16	64	1024	448	478	1070	2826	2802
8	16	64	1024	512	547	1228	3248	3208
1	16	64	1024	64	69	152	404	364
2	16	64	1024	128	137	304	816	760
3	16	64	1024	192	205	456	1204	1164
4	16	64	1024	256	274	614	1622	1574
5	16	64	1024	320	342	766	2022	1982
6	16	64	1024	384	410	918	2442	2386
7	16	64	1024	448	478	1070	2850	2794
8	16	64	1024	512	547	1228	3244	3216
1	16	64	1024	64	69	152	396	348
2	16	64	1024	128	137	304	812	780
3	16	64	1024	192	205	456	1208	1164
4	16	64	1024	256	274	614	1614	1578
5	16	64	1024	320	342	766	2026	1978
6	16	64	1024	384	410	918	2426	2374
7	16	64	1024	448	478	1070	2834	2790
8	16	64	1024	512	547	1228	3248	3216
1	16	64	1024	64	69	152	404	372
2	16	64	1024	128	137	304	808	768
3	16	64	1024	192	205	456	1220	1164
4	16	64	1024	256	274	614	1618	1578
5	16	64	1024	320	342	766	2042	1982
6	16	64	1024	384	410	918	2438	2386
7	16	64	1024	448	478	1070	2834	2794
8	16	64	1024	512	547	1228	3268	3216

## Sheet: FatTree
seq	ports of each switch	physic machine	Vms	VMs-Cluster	opt-Cost	random-cost	TVMMP
1	16	1024	64	74	166	434	404
2	16	1024	128	147	332	850	798
3	16	1024	192	220	498	1290	1224
4	16	1024	256	293	664	1722	1662
5	16	1024	320	366	830	2142	2060
6	16	1024	384	439	996	2562	2532
7	16	1024	448	512	1162	2968	2954
8	16	1024	512	586	1334	3428	3396

## Sheet: FatTree_Total
seq	ports of each switch	physic machine	Vms	VMs-Cluster	opt-Cost	random-cost	TVMMP		avg	VMs-Cluster	opt-Cost	random-cost	TVMMP
1	16	1024	64	74	166	434	404			74	166	428.4	376.933
2	16	1024	128	147	332	850	798			147	332	858.533	781.333
3	16	1024	192	220	498	1290	1224			220	498	1286.13	1210.8
4	16	1024	256	293	664	1722	1662			293	664	1716.53	1654.67
5	16	1024	320	366	830	2142	2060			366	830	2141.87	2078.27
6	16	1024	384	439	996	2562	2532			439	996	2569.6	2515.07
7	16	1024	448	512	1162	2968	2954			512	1162	2994.53	2958.93
8	16	1024	512	586	1334	3428	3396			586	1334	3428.13	3395.33
1	16	1024	64	74	166	422	378
2	16	1024	128	147	332	862	794
3	16	1024	192	220	498	1286	1218
4	16	1024	256	293	664	1728	1642
5	16	1024	320	366	830	2132	2102
6	16	1024	384	439	996	2580	2524
7	16	1024	448	512	1162	2992	2972
8	16	1024	512	586	1334	3448	3370
1	16	1024	64	74	166	424	384
2	16	1024	128	147	332	854	808
3	16	1024	192	220	498	1292	1206
4	16	1024	256	293	664	1700	1682
5	16	1024	320	366	830	2136	2046
6	16	1024	384	439	996	2562	2506
7	16	1024	448	512	1162	3002	2946
8	16	1024	512	586	1334	3442	3396
1	16	1024	64	74	166	432	390
2	16	1024	128	147	332	872	806
3	16	1024	192	220	498	1302	1234
4	16	1024	256	293	664	1702	1640
5	16	1024	320	366	830	2146	2046
6	16	1024	384	439	996	2546	2544
7	16	1024	448	512	1162	2984	2956
8	16	1024	512	586	1334	3394	3358
1	16	1024	64	74	166	424	402
2	16	1024	128	147	332	860	788
3	16	1024	192	220	498	1264	1234
4	16	1024	256	293	664	1720	1654
5	16	1024	320	366	830	2136	2108
6	16	1024	384	439	996	2582	2484
7	16	1024	448	512	1162	2994	2974
8	16	1024	512	586	1334	3402	3412
1	16	1024	64	74	166	430	376
2	16	1024	128	147	332	860	744
3	16	1024	192	220	498	1286	1206
4	16	1024	256	293	664	1716	1632
5	16	1024	320	366	830	2146	2088
6	16	1024	384	439	996	2574	2500
7	16	1024	448	512	1162	2994	2948
8	16	1024	512	586	1334	3436	3422
1	16	1024	64	74	166	422	394
2	16	1024	128	147	332	854	772
3	16	1024	192	220	498	1296	1224
4	16	1024	256	293	664	1710	1672
5	16	1024	320	366	830	2142	2046
6	16	1024	384	439	996	2572	2516
7	16	1024	448	512	1162	3002	2950
8	16	1024	512	586	1334	3430	3400
1	16	1024	64	74	166	430	382
2	16	1024	128	147	332	854	798
3	16	1024	192	220	498	1296	1190
4	16	1024	256	293	664	1702	1670
5	16	1024	320	366	830	2150	2058
6	16	1024	384	439	996	2586	2520
7	16	1024	448	512	1162	2990	2940
8	16	1024	512	586	1334	3420	3426
1	16	1024	64	74	166	422	344
2	16	1024	128	147	332	856	766
3	16	1024	192	220	498	1280	1188
4	16	1024	256	293	664	1720	1658
5	16	1024	320	366	830	2134	2072
6	16	1024	384	439	996	2558	2532
7	16	1024	448	512	1162	3012	2946
8	16	1024	512	586	1334	3414	3392
1	16	1024	64	74	166	428	388
2	16	1024	128	147	332	858	764
3	16	1024	192	220	498	1278	1222
4	16	1024	256	293	664	1726	1658
5	16	1024	320	366	830	2158	2082
6	16	1024	384	439	996	2572	2504
7	16	1024	448	512	1162	3020	2942
8	16	1024	512	586	1334	3420	3402
1	16	1024	64	74	166	436	362
2	16	1024	128	147	332	866	798
3	16	1024	192	220	498	1290	1230
4	16	1024	256	293	664	1726	1664
5	16	1024	320	366	830	2138	2118
6	16	1024	384	439	996	2570	2518
7	16	1024	448	512	1162	2994	2968
8	16	1024	512	586	1334	3450	3374
1	16	1024	64	74	166	436	336
2	16	1024	128	147	332	866	754
3	16	1024	192	220	498	1278	1182
4	16	1024	256	293	664	1714	1638
5	16	1024	320	366	830	2134	2100
6	16	1024	384	439	996	2568	2520
7	16	1024	448	512	1162	2994	2964
8	16	1024	512	586	1334	3436	3406
1	16	1024	64	74	166	424	342
2	16	1024	128	147	332	858	770
3	16	1024	192	220	498	1286	1180
4	16	1024	256	293	664	1714	1652
5	16	1024	320	366	830	2146	2080
6	16	1024	384	439	996	2572	2492
7	16	1024	448	512	1162	2994	2970
8	16	1024	512	586	1334	3434	3390
1	16	1024	64	74	166	428	380
2	16	1024	128	147	332	850	766
3	16	1024	192	220	498	1288	1210
4	16	1024	256	293	664	1722	1638
5	16	1024	320	366	830	2140	2080
6	16	1024	384	439	996	2548	2502
7	16	1024	448	512	1162	2984	2980
8	16	1024	512	586	1334	3416	3372
1	16	1024	64	74	166	434	392
2	16	1024	128	147	332	858	794
3	16	1024	192	220	498	1280	1214
4	16	1024	256	293	664	1726	1658
5	16	1024	320	366	830	2148	2088
6	16	1024	384	439	996	2592	2532
7	16	1024	448	512	1162	2994	2974
8	16	1024	512	586	1334	3452	3414

## Sheet: Bcube
seq	ports of each switch	levels	physic machine	Vms	VMs-Cluster	opt-cost	random-cost	TVMMP
1	4	4	1024	64	70	138	515.6	475.6
2	4	4	1024	128	142	282	1061.6	990.267
3	4	4	1024	192	218	434	1621.2	1554
4	4	4	1024	256	295	588	2209.33	2123.73
5	4	4	1024	320	372	742	2790	2698.67
6	4	4	1024	384	448	894	3344.53	3254.67
7	4	4	1024	448	552	1102	4130.67	4049.6
8	4	4	1024	512	676	1350	5079.07	5004

## Sheet: Bcube_Total
seq	ports of each switch	levels	physic machine	Vms	VMs-Cluster	opt-cost	random-cost	TVMMP		avg	VMs-Cluster	opt-Cost	random-cost	TVMMP
1	4	4	1024	64	70	138	520	464			70	138	515.6	475.6
2	4	4	1024	128	142	282	1056	972			142	282	1061.6	990.267
3	4	4	1024	192	218	434	1630	1550			218	434	1621.2	1554
4	4	4	1024	256	295	588	2246	2140			295	588	2209.33	2123.73
5	4	4	1024	320	372	742	2664	2694			372	742	2790	2698.67
6	4	4	1024	384	448	894	3440	3280			448	894	3344.53	3254.67
7	4	4	1024	448	552	1102	4080	4010			552	1102	4130.67	4049.6
8	4	4	1024	512	676	1350	5028	5078			676	1350	5079.07	5004
1	4	4	1024	64	70	138	524	486
2	4	4	1024	128	142	282	1068	932
3	4	4	1024	192	218	434	1650	1572
4	4	4	1024	256	295	588	2188	2122
5	4	4	1024	320	372	742	2800	2672
6	4	4	1024	384	448	894	3264	3248
7	4	4	1024	448	552	1102	4118	4028
8	4	4	1024	512	676	1350	5096	5094
1	4	4	1024	64	70	138	530	518
2	4	4	1024	128	142	282	1038	998
3	4	4	1024	192	218	434	1602	1524
4	4	4	1024	256	295	588	2186	2086
5	4	4	1024	320	372	742	2772	2718
6	4	4	1024	384	448	894	3380	3186
7	4	4	1024	448	552	1102	4104	4064
8	4	4	1024	512	676	1350	5104	5000
1	4	4	1024	64	70	138	498	508
2	4	4	1024	128	142	282	1084	1044
3	4	4	1024	192	218	434	1698	1552
4	4	4	1024	256	295	588	2202	2116
5	4	4	1024	320	372	742	2742	2684
6	4	4	1024	384	448	894	3278	3284
7	4	4	1024	448	552	1102	4146	4056
8	4	4	1024	512	676	1350	5124	5016
1	4	4	1024	64	70	138	506	480
2	4	4	1024	128	142	282	1054	978
3	4	4	1024	192	218	434	1636	1578
4	4	4	1024	256	295	588	2218	2122
5	4	4	1024	320	372	742	2806	2726
6	4	4	1024	384	448	894	3288	3292
7	4	4	1024	448	552	1102	4166	4016
8	4	4	1024	512	676	1350	5078	4994
1	4	4	1024	64	70	138	556	470
2	4	4	1024	128	142	282	1052	984
3	4	4	1024	192	218	434	1588	1520
4	4	4	1024	256	295	588	2228	2134
5	4	4	1024	320	372	742	2808	2730
6	4	4	1024	384	448	894	3324	3272
7	4	4	1024	448	552	1102	4174	4056
8	4	4	1024	512	676	1350	5058	4970
1	4	4	1024	64	70	138	508	472
2	4	4	1024	128	142	282	1070	1008
3	4	4	1024	192	218	434	1626	1602
4	4	4	1024	256	295	588	2184	2134
5	4	4	1024	320	372	742	2814	2766
6	4	4	1024	384	448	894	3324	3220
7	4	4	1024	448	552	1102	4148	4084
8	4	4	1024	512	676	1350	5082	5030
1	4	4	1024	64	70	138	504	476
2	4	4	1024	128	142	282	1070	996
3	4	4	1024	192	218	434	1590	1534
4	4	4	1024	256	295	588	2164	2150
5	4	4	1024	320	372	742	2848	2690
6	4	4	1024	384	448	894	3344	3204
7	4	4	1024	448	552	1102	4120	4068
8	4	4	1024	512	676	1350	5124	5050
1	4	4	1024	64	70	138	520	454
2	4	4	1024	128	142	282	1040	1002
3	4	4	1024	192	218	434	1640	1560
4	4	4	1024	256	295	588	2208	2104
5	4	4	1024	320	372	742	2834	2664
6	4	4	1024	384	448	894	3360	3262
7	4	4	1024	448	552	1102	4152	4044
8	4	4	1024	512	676	1350	5074	4920
1	4	4	1024	64	70	138	514	456
2	4	4	1024	128	142	282	1056	974
3	4	4	1024	192	218	434	1590	1556
4	4	4	1024	256	295	588	2246	2158
5	4	4	1024	320	372	742	2810	2718
6	4	4	1024	384	448	894	3426	3290
7	4	4	1024	448	552	1102	4108	4028
8	4	4	1024	512	676	1350	5028	4962
1	4	4	1024	64	70	138	522	466
2	4	4	1024	128	142	282	1098	994
3	4	4	1024	192	218	434	1636	1568
4	4	4	1024	256	295	588	2194	2140
5	4	4	1024	320	372	742	2784	2672
6	4	4	1024	384	448	894	3420	3286
7	4	4	1024	448	552	1102	4064	4060
8	4	4	1024	512	676	1350	5008	5032
1	4	4	1024	64	70	138	512	470
2	4	4	1024	128	142	282	1028	994
3	4	4	1024	192	218	434	1586	1538
4	4	4	1024	256	295	588	2228	2138
5	4	4	1024	320	372	742	2812	2658
6	4	4	1024	384	448	894	3370	3288
7	4	4	1024	448	552	1102	4082	3990
8	4	4	1024	512	676	1350	5130	4886
1	4	4	1024	64	70	138	536	470
2	4	4	1024	128	142	282	1066	994
3	4	4	1024	192	218	434	1634	1578
4	4	4	1024	256	295	588	2268	2104
5	4	4	1024	320	372	742	2776	2656
6	4	4	1024	384	448	894	3288	3172
7	4	4	1024	448	552	1102	4156	4096
8	4	4	1024	512	676	1350	5070	4990
1	4	4	1024	64	70	138	500	472
2	4	4	1024	128	142	282	1052	976
3	4	4	1024	192	218	434	1582	1540
4	4	4	1024	256	295	588	2192	2084
5	4	4	1024	320	372	742	2768	2692
6	4	4	1024	384	448	894	3368	3254
7	4	4	1024	448	552	1102	4132	4050
8	4	4	1024	512	676	1350	5060	5050
1	4	4	1024	64	70	138	484	472
2	4	4	1024	128	142	282	1092	1008
3	4	4	1024	192	218	434	1630	1538
4	4	4	1024	256	295	588	2188	2124
5	4	4	1024	320	372	742	2812	2740
6	4	4	1024	384	448	894	3294	3282
7	4	4	1024	448	552	1102	4210	4094
8	4	4	1024	512	676	1350	5122	4988
