# Supplementary material for: Deploying external bandwidth guaranteed media server clusters for real-time live streaming in media cloud
Source: PLoS One. 2019 Apr 3;14(4):e0214809. doi: 10.1371/journal.pone.0214809 (PMC6447193; doi:10.1371/journal.pone.0214809)
Supplement: S1 Dataset — (ZIP) [file pone.0214809.s001.zip › Data set/figure4_data.xls]

## Sheet: Tree
seq	fan-out of core	fan-out of aggregation	fan-out of access	physic machine	VMs	VMs-Cluster	opt-Cost	random-cost	TVMMP
1	4	16	16	256	64	69	144	264.533	252.8
2	4	16	16	320	64	69	144	310.533	302.533
3	4	16	16	384	64	69	144	325.2	300.8
4	4	16	16	448	64	69	144	330.8	309.6
5	4	16	16	512	64	69	144	335.867	318.267
6	4	16	16	576	64	69	144	348.8	332
7	4	16	16	640	64	69	144	360.267	333.6
8	4	16	16	704	64	69	144	358.8	329.067
9	4	16	16	768	64	69	144	359.867	333.467
10	4	16	16	832	64	69	144	365.6	343.467
11	4	16	16	896	64	69	144	371.6	342.4
12	4	16	16	960	64	69	144	371.733	347.867
13	4	16	16	1024	64	69	144	371.6	349.333

## Sheet: Tree_Total
seq	fan-out of core	fan-out of aggregation	fan-out of access	physic machine	VMs	VMs-Cluster	opt-Cost	random-cost	TVMMP		avg	VMs-Cluster	opt-Cost	random-cost	TVMMP
1	4	16	16	256	64	69	144	266	248			69	144	264.533	252.8
2	4	16	16	320	64	69	144	320	304			69	144	310.533	302.533
3	4	16	16	384	64	69	144	328	314			69	144	325.2	300.8
4	4	16	16	448	64	69	144	326	330			69	144	330.8	309.6
5	4	16	16	512	64	69	144	330	318			69	144	335.867	318.267
6	4	16	16	576	64	69	144	344	344			69	144	348.8	332
7	4	16	16	640	64	69	144	356	322			69	144	360.267	333.6
8	4	16	16	704	64	69	144	354	352			69	144	358.8	329.067
9	4	16	16	768	64	69	144	364	334			69	144	359.867	333.467
10	4	16	16	832	64	69	144	376	354			69	144	365.6	343.467
11	4	16	16	896	64	69	144	366	356			69	144	371.6	342.4
12	4	16	16	960	64	69	144	380	328			69	144	371.733	347.867
13	4	16	16	1024	64	69	144	362	348			69	144	371.6	349.333
1	4	16	16	256	64	69	144	264	250
2	4	16	16	320	64	69	144	290	314
3	4	16	16	384	64	69	144	332	296
4	4	16	16	448	64	69	144	332	308
5	4	16	16	512	64	69	144	348	316
6	4	16	16	576	64	69	144	356	344
7	4	16	16	640	64	69	144	360	332
8	4	16	16	704	64	69	144	330	332
9	4	16	16	768	64	69	144	352	342
10	4	16	16	832	64	69	144	364	348
11	4	16	16	896	64	69	144	376	342
12	4	16	16	960	64	69	144	374	344
13	4	16	16	1024	64	69	144	366	356
1	4	16	16	256	64	69	144	268	260
2	4	16	16	320	64	69	144	290	306
3	4	16	16	384	64	69	144	344	312
4	4	16	16	448	64	69	144	342	324
5	4	16	16	512	64	69	144	330	302
6	4	16	16	576	64	69	144	348	322
7	4	16	16	640	64	69	144	368	294
8	4	16	16	704	64	69	144	362	336
9	4	16	16	768	64	69	144	348	340
10	4	16	16	832	64	69	144	372	350
11	4	16	16	896	64	69	144	370	354
12	4	16	16	960	64	69	144	378	324
13	4	16	16	1024	64	69	144	368	334
1	4	16	16	256	64	69	144	268	242
2	4	16	16	320	64	69	144	310	324
3	4	16	16	384	64	69	144	338	294
4	4	16	16	448	64	69	144	336	314
5	4	16	16	512	64	69	144	322	326
6	4	16	16	576	64	69	144	360	304
7	4	16	16	640	64	69	144	350	350
8	4	16	16	704	64	69	144	374	342
9	4	16	16	768	64	69	144	364	326
10	4	16	16	832	64	69	144	360	334
11	4	16	16	896	64	69	144	364	346
12	4	16	16	960	64	69	144	360	372
13	4	16	16	1024	64	69	144	372	348
1	4	16	16	256	64	69	144	266	248
2	4	16	16	320	64	69	144	310	274
3	4	16	16	384	64	69	144	310	274
4	4	16	16	448	64	69	144	332	314
5	4	16	16	512	64	69	144	342	308
6	4	16	16	576	64	69	144	344	322
7	4	16	16	640	64	69	144	334	346
8	4	16	16	704	64	69	144	354	322
9	4	16	16	768	64	69	144	348	324
10	4	16	16	832	64	69	144	360	338
11	4	16	16	896	64	69	144	364	330
12	4	16	16	960	64	69	144	376	340
13	4	16	16	1024	64	69	144	372	350
1	4	16	16	256	64	69	144	270	246
2	4	16	16	320	64	69	144	326	336
3	4	16	16	384	64	69	144	312	292
4	4	16	16	448	64	69	144	312	306
5	4	16	16	512	64	69	144	344	342
6	4	16	16	576	64	69	144	354	366
7	4	16	16	640	64	69	144	364	316
8	4	16	16	704	64	69	144	362	312
9	4	16	16	768	64	69	144	358	322
10	4	16	16	832	64	69	144	350	362
11	4	16	16	896	64	69	144	364	326
12	4	16	16	960	64	69	144	366	356
13	4	16	16	1024	64	69	144	372	352
1	4	16	16	256	64	69	144	260	258
2	4	16	16	320	64	69	144	320	358
3	4	16	16	384	64	69	144	318	316
4	4	16	16	448	64	69	144	316	304
5	4	16	16	512	64	69	144	358	334
6	4	16	16	576	64	69	144	336	338
7	4	16	16	640	64	69	144	382	340
8	4	16	16	704	64	69	144	358	314
9	4	16	16	768	64	69	144	356	350
10	4	16	16	832	64	69	144	360	322
11	4	16	16	896	64	69	144	386	360
12	4	16	16	960	64	69	144	368	360
13	4	16	16	1024	64	69	144	366	344
1	4	16	16	256	64	69	144	264	254
2	4	16	16	320	64	69	144	340	264
3	4	16	16	384	64	69	144	338	300
4	4	16	16	448	64	69	144	332	318
5	4	16	16	512	64	69	144	346	316
6	4	16	16	576	64	69	144	346	346
7	4	16	16	640	64	69	144	354	324
8	4	16	16	704	64	69	144	362	316
9	4	16	16	768	64	69	144	364	340
10	4	16	16	832	64	69	144	362	300
11	4	16	16	896	64	69	144	372	322
12	4	16	16	960	64	69	144	388	354
13	4	16	16	1024	64	69	144	370	372
1	4	16	16	256	64	69	144	266	248
2	4	16	16	320	64	69	144	304	328
3	4	16	16	384	64	69	144	332	304
4	4	16	16	448	64	69	144	346	310
5	4	16	16	512	64	69	144	334	308
6	4	16	16	576	64	69	144	354	338
7	4	16	16	640	64	69	144	358	356
8	4	16	16	704	64	69	144	364	326
9	4	16	16	768	64	69	144	370	326
10	4	16	16	832	64	69	144	374	338
11	4	16	16	896	64	69	144	376	358
12	4	16	16	960	64	69	144	372	338
13	4	16	16	1024	64	69	144	356	360
1	4	16	16	256	64	69	144	258	242
2	4	16	16	320	64	69	144	320	294
3	4	16	16	384	64	69	144	314	284
4	4	16	16	448	64	69	144	324	324
5	4	16	16	512	64	69	144	318	308
6	4	16	16	576	64	69	144	340	344
7	4	16	16	640	64	69	144	372	338
8	4	16	16	704	64	69	144	358	338
9	4	16	16	768	64	69	144	362	326
10	4	16	16	832	64	69	144	364	344
11	4	16	16	896	64	69	144	370	354
12	4	16	16	960	64	69	144	368	330
13	4	16	16	1024	64	69	144	374	352
1	4	16	16	256	64	69	144	266	254
2	4	16	16	320	64	69	144	292	286
3	4	16	16	384	64	69	144	318	302
4	4	16	16	448	64	69	144	330	292
5	4	16	16	512	64	69	144	332	332
6	4	16	16	576	64	69	144	346	312
7	4	16	16	640	64	69	144	372	358
8	4	16	16	704	64	69	144	352	314
9	4	16	16	768	64	69	144	360	344
10	4	16	16	832	64	69	144	360	354
11	4	16	16	896	64	69	144	386	330
12	4	16	16	960	64	69	144	354	342
13	4	16	16	1024	64	69	144	374	346
1	4	16	16	256	64	69	144	260	264
2	4	16	16	320	64	69	144	294	284
3	4	16	16	384	64	69	144	334	290
4	4	16	16	448	64	69	144	342	288
5	4	16	16	512	64	69	144	336	326
6	4	16	16	576	64	69	144	368	330
7	4	16	16	640	64	69	144	356	336
8	4	16	16	704	64	69	144	376	332
9	4	16	16	768	64	69	144	356	334
10	4	16	16	832	64	69	144	360	344
11	4	16	16	896	64	69	144	374	338
12	4	16	16	960	64	69	144	378	320
13	4	16	16	1024	64	69	144	372	360
1	4	16	16	256	64	69	144	262	252
2	4	16	16	320	64	69	144	342	278
3	4	16	16	384	64	69	144	312	310
4	4	16	16	448	64	69	144	334	302
5	4	16	16	512	64	69	144	340	296
6	4	16	16	576	64	69	144	354	310
7	4	16	16	640	64	69	144	354	320
8	4	16	16	704	64	69	144	364	330
9	4	16	16	768	64	69	144	370	320
10	4	16	16	832	64	69	144	374	340
11	4	16	16	896	64	69	144	362	346
12	4	16	16	960	64	69	144	374	360
13	4	16	16	1024	64	69	144	380	340
1	4	16	16	256	64	69	144	270	264
2	4	16	16	320	64	69	144	298	284
3	4	16	16	384	64	69	144	338	306
4	4	16	16	448	64	69	144	322	296
5	4	16	16	512	64	69	144	340	322
6	4	16	16	576	64	69	144	338	320
7	4	16	16	640	64	69	144	364	318
8	4	16	16	704	64	69	144	360	310
9	4	16	16	768	64	69	144	364	332
10	4	16	16	832	64	69	144	374	378
11	4	16	16	896	64	69	144	376	336
12	4	16	16	960	64	69	144	368	372
13	4	16	16	1024	64	69	144	390	340
1	4	16	16	256	64	69	144	260	262
2	4	16	16	320	64	69	144	302	304
3	4	16	16	384	64	69	144	310	318
4	4	16	16	448	64	69	144	336	314
5	4	16	16	512	64	69	144	318	320
6	4	16	16	576	64	69	144	344	340
7	4	16	16	640	64	69	144	360	354
8	4	16	16	704	64	69	144	352	360
9	4	16	16	768	64	69	144	362	342
10	4	16	16	832	64	69	144	374	346
11	4	16	16	896	64	69	144	368	338
12	4	16	16	960	64	69	144	372	378
13	4	16	16	1024	64	69	144	380	338

## Sheet: VL2
seq	fan-out of access	access switches number	physic machine	Vms	VMs-Cluster	opt-cost	random-cost	TVMMP
1	16	64	256	64	86	254	507.867	497.733
2	16	64	320	64	86	254	505.733	498.267
3	16	64	384	64	86	254	506.8	497.733
4	16	64	448	64	86	254	507.6	498
5	16	64	512	64	86	254	507.867	499.067
6	16	64	576	64	86	254	507.6	498.533
7	16	64	640	64	86	254	508.933	499.6
8	16	64	704	64	86	254	508.4	496.933
9	16	64	768	64	86	254	508.133	497.733
10	16	64	832	64	86	254	507.6	497.2
11	16	64	896	64	86	254	508.667	498.8
12	16	64	960	64	86	254	508.4	497.467
13	16	64	1024	64	86	254	509.2	498.533

## Sheet: VL2_Total
seq	fan-out of access	access switches number	physic machine	Vms	VMs-Cluster	opt-cost	random-cost	TVMMP		avg	VMs-Cluster	opt-Cost	random-cost	TVMMP
1	16	64	256	64	86	254	510	498			86	254	507.867	497.733
2	16	64	320	64	86	254	502	498			86	254	505.733	498.267
3	16	64	384	64	86	254	510	498			86	254	506.8	497.733
4	16	64	448	64	86	254	510	498			86	254	507.6	498
5	16	64	512	64	86	254	510	498			86	254	507.867	499.067
6	16	64	576	64	86	254	510	498			86	254	507.6	498.533
7	16	64	640	64	86	254	510	510			86	254	508.933	499.6
8	16	64	704	64	86	254	510	498			86	254	508.4	496.933
9	16	64	768	64	86	254	506	494			86	254	508.133	497.733
10	16	64	832	64	86	254	510	498			86	254	507.6	497.2
11	16	64	896	64	86	254	506	498			86	254	508.667	498.8
12	16	64	960	64	86	254	510	494			86	254	508.4	497.467
13	16	64	1024	64	86	254	510	498			86	254	509.2	498.533
1	16	64	256	64	86	254	506	498
2	16	64	320	64	86	254	506	498
3	16	64	384	64	86	254	502	498
4	16	64	448	64	86	254	510	498
5	16	64	512	64	86	254	506	498
6	16	64	576	64	86	254	510	498
7	16	64	640	64	86	254	510	498
8	16	64	704	64	86	254	510	498
9	16	64	768	64	86	254	510	498
10	16	64	832	64	86	254	510	498
11	16	64	896	64	86	254	510	498
12	16	64	960	64	86	254	510	494
13	16	64	1024	64	86	254	510	498
1	16	64	256	64	86	254	506	498
2	16	64	320	64	86	254	506	498
3	16	64	384	64	86	254	510	498
4	16	64	448	64	86	254	506	498
5	16	64	512	64	86	254	502	498
6	16	64	576	64	86	254	502	498
7	16	64	640	64	86	254	510	498
8	16	64	704	64	86	254	506	494
9	16	64	768	64	86	254	510	498
10	16	64	832	64	86	254	502	494
11	16	64	896	64	86	254	506	510
12	16	64	960	64	86	254	506	498
13	16	64	1024	64	86	254	510	498
1	16	64	256	64	86	254	506	498
2	16	64	320	64	86	254	494	498
3	16	64	384	64	86	254	510	498
4	16	64	448	64	86	254	502	498
5	16	64	512	64	86	254	510	498
6	16	64	576	64	86	254	510	498
7	16	64	640	64	86	254	510	510
8	16	64	704	64	86	254	510	498
9	16	64	768	64	86	254	510	498
10	16	64	832	64	86	254	506	494
11	16	64	896	64	86	254	510	498
12	16	64	960	64	86	254	510	498
13	16	64	1024	64	86	254	510	498
1	16	64	256	64	86	254	510	498
2	16	64	320	64	86	254	506	498
3	16	64	384	64	86	254	506	498
4	16	64	448	64	86	254	510	498
5	16	64	512	64	86	254	502	510
6	16	64	576	64	86	254	506	498
7	16	64	640	64	86	254	510	498
8	16	64	704	64	86	254	510	494
9	16	64	768	64	86	254	510	498
10	16	64	832	64	86	254	510	498
11	16	64	896	64	86	254	510	498
12	16	64	960	64	86	254	510	498
13	16	64	1024	64	86	254	510	498
1	16	64	256	64	86	254	506	498
2	16	64	320	64	86	254	506	498
3	16	64	384	64	86	254	506	498
4	16	64	448	64	86	254	510	498
5	16	64	512	64	86	254	510	498
6	16	64	576	64	86	254	510	498
7	16	64	640	64	86	254	510	498
8	16	64	704	64	86	254	510	498
9	16	64	768	64	86	254	506	498
10	16	64	832	64	86	254	510	498
11	16	64	896	64	86	254	510	498
12	16	64	960	64	86	254	510	498
13	16	64	1024	64	86	254	510	498
1	16	64	256	64	86	254	510	494
2	16	64	320	64	86	254	510	510
3	16	64	384	64	86	254	498	494
4	16	64	448	64	86	254	506	498
5	16	64	512	64	86	254	506	498
6	16	64	576	64	86	254	510	498
7	16	64	640	64	86	254	506	498
8	16	64	704	64	86	254	506	498
9	16	64	768	64	86	254	510	498
10	16	64	832	64	86	254	510	498
11	16	64	896	64	86	254	510	498
12	16	64	960	64	86	254	510	498
13	16	64	1024	64	86	254	510	494
1	16	64	256	64	86	254	510	498
2	16	64	320	64	86	254	510	498
3	16	64	384	64	86	254	506	498
4	16	64	448	64	86	254	510	498
5	16	64	512	64	86	254	510	498
6	16	64	576	64	86	254	506	498
7	16	64	640	64	86	254	510	498
8	16	64	704	64	86	254	510	498
9	16	64	768	64	86	254	510	498
10	16	64	832	64	86	254	506	498
11	16	64	896	64	86	254	510	498
12	16	64	960	64	86	254	510	498
13	16	64	1024	64	86	254	506	498
1	16	64	256	64	86	254	510	498
2	16	64	320	64	86	254	510	498
3	16	64	384	64	86	254	510	498
4	16	64	448	64	86	254	506	498
5	16	64	512	64	86	254	510	498
6	16	64	576	64	86	254	510	498
7	16	64	640	64	86	254	510	498
8	16	64	704	64	86	254	510	498
9	16	64	768	64	86	254	510	498
10	16	64	832	64	86	254	506	498
11	16	64	896	64	86	254	510	498
12	16	64	960	64	86	254	502	498
13	16	64	1024	64	86	254	510	498
1	16	64	256	64	86	254	510	510
2	16	64	320	64	86	254	502	498
3	16	64	384	64	86	254	506	498
4	16	64	448	64	86	254	506	498
5	16	64	512	64	86	254	510	498
6	16	64	576	64	86	254	510	498
7	16	64	640	64	86	254	510	498
8	16	64	704	64	86	254	510	498
9	16	64	768	64	86	254	502	498
10	16	64	832	64	86	254	506	498
11	16	64	896	64	86	254	510	498
12	16	64	960	64	86	254	506	498
13	16	64	1024	64	86	254	510	498
1	16	64	256	64	86	254	506	498
2	16	64	320	64	86	254	506	494
3	16	64	384	64	86	254	498	498
4	16	64	448	64	86	254	510	498
5	16	64	512	64	86	254	506	498
6	16	64	576	64	86	254	506	498
7	16	64	640	64	86	254	506	498
8	16	64	704	64	86	254	510	498
9	16	64	768	64	86	254	506	498
10	16	64	832	64	86	254	506	498
11	16	64	896	64	86	254	506	498
12	16	64	960	64	86	254	510	498
13	16	64	1024	64	86	254	506	498
1	16	64	256	64	86	254	506	494
2	16	64	320	64	86	254	510	498
3	16	64	384	64	86	254	510	498
4	16	64	448	64	86	254	510	498
5	16	64	512	64	86	254	510	498
6	16	64	576	64	86	254	510	498
7	16	64	640	64	86	254	510	498
8	16	64	704	64	86	254	506	494
9	16	64	768	64	86	254	506	498
10	16	64	832	64	86	254	506	498
11	16	64	896	64	86	254	510	498
12	16	64	960	64	86	254	510	498
13	16	64	1024	64	86	254	510	498
1	16	64	256	64	86	254	506	494
2	16	64	320	64	86	254	506	498
3	16	64	384	64	86	254	510	498
4	16	64	448	64	86	254	510	498
5	16	64	512	64	86	254	510	498
6	16	64	576	64	86	254	498	510
7	16	64	640	64	86	254	510	498
8	16	64	704	64	86	254	510	498
9	16	64	768	64	86	254	506	498
10	16	64	832	64	86	254	506	494
11	16	64	896	64	86	254	510	498
12	16	64	960	64	86	254	510	498
13	16	64	1024	64	86	254	510	498
1	16	64	256	64	86	254	510	498
2	16	64	320	64	86	254	510	498
3	16	64	384	64	86	254	510	498
4	16	64	448	64	86	254	506	498
5	16	64	512	64	86	254	510	506
6	16	64	576	64	86	254	510	494
7	16	64	640	64	86	254	502	498
8	16	64	704	64	86	254	506	498
9	16	64	768	64	86	254	510	498
10	16	64	832	64	86	254	510	498
11	16	64	896	64	86	254	506	498
12	16	64	960	64	86	254	506	498
13	16	64	1024	64	86	254	506	498
1	16	64	256	64	86	254	506	494
2	16	64	320	64	86	254	502	494
3	16	64	384	64	86	254	510	498
4	16	64	448	64	86	254	502	498
5	16	64	512	64	86	254	506	494
6	16	64	576	64	86	254	506	498
7	16	64	640	64	86	254	510	498
8	16	64	704	64	86	254	502	494
9	16	64	768	64	86	254	510	498
10	16	64	832	64	86	254	510	498
11	16	64	896	64	86	254	506	498
12	16	64	960	64	86	254	506	498
13	16	64	1024	64	86	254	510	510

## Sheet: FatTree
seq	ports of each switch	physic machine	Vms	VMs-Cluster	opt-Cost	random-cost	TVMMP
1	16	256	64	74	166	399.6	391.6
2	16	320	64	74	166	405.333	394.133
3	16	384	64	74	166	410.8	401.733
4	16	448	64	74	166	416.8	405.467
5	16	512	64	74	166	419.067	408.933
6	16	576	64	74	166	420.533	405.2
7	16	640	64	74	166	424.933	406.133
8	16	704	64	74	166	425.333	397.867
9	16	768	64	74	166	424.8	392
10	16	832	64	74	166	428	391.6
11	16	896	64	74	166	427.6	384.133
12	16	960	64	74	166	426.933	378.4
13	16	1024	64	74	166	427.6	372

## Sheet: FatTree_Total
seq	ports of each switch	physic machine	Vms	VMs-Cluster	opt-Cost	random-cost	TVMMP		avg	VMs-Cluster	opt-Cost	random-cost	TVMMP
1	16	256	64	74	166	418	406			74	166	399.6	391.6
2	16	320	64	74	166	406	394			74	166	405.333	394.133
3	16	384	64	74	166	394	394			74	166	410.8	401.733
4	16	448	64	74	166	422	408			74	166	416.8	405.467
5	16	512	64	74	166	412	404			74	166	419.067	408.933
6	16	576	64	74	166	422	404			74	166	420.533	405.2
7	16	640	64	74	166	420	418			74	166	424.933	406.133
8	16	704	64	74	166	426	398			74	166	425.333	397.867
9	16	768	64	74	166	428	386			74	166	424.8	392
10	16	832	64	74	166	432	372			74	166	428	391.6
11	16	896	64	74	166	430	394			74	166	427.6	384.133
12	16	960	64	74	166	426	402			74	166	426.933	378.4
13	16	1024	64	74	166	426	358			74	166	427.6	372
1	16	256	64	74	166	398	380
2	16	320	64	74	166	410	406
3	16	384	64	74	166	412	380
4	16	448	64	74	166	412	420
5	16	512	64	74	166	406	402
6	16	576	64	74	166	424	402
7	16	640	64	74	166	404	402
8	16	704	64	74	166	434	410
9	16	768	64	74	166	424	396
10	16	832	64	74	166	426	390
11	16	896	64	74	166	416	402
12	16	960	64	74	166	422	386
13	16	1024	64	74	166	434	378
1	16	256	64	74	166	402	392
2	16	320	64	74	166	398	392
3	16	384	64	74	166	404	402
4	16	448	64	74	166	426	410
5	16	512	64	74	166	412	414
6	16	576	64	74	166	412	412
7	16	640	64	74	166	428	408
8	16	704	64	74	166	428	382
9	16	768	64	74	166	414	408
10	16	832	64	74	166	434	382
11	16	896	64	74	166	428	402
12	16	960	64	74	166	424	386
13	16	1024	64	74	166	422	358
1	16	256	64	74	166	410	394
2	16	320	64	74	166	398	400
3	16	384	64	74	166	406	388
4	16	448	64	74	166	408	402
5	16	512	64	74	166	422	416
6	16	576	64	74	166	414	410
7	16	640	64	74	166	424	398
8	16	704	64	74	166	410	394
9	16	768	64	74	166	432	386
10	16	832	64	74	166	432	398
11	16	896	64	74	166	434	382
12	16	960	64	74	166	430	392
13	16	1024	64	74	166	430	374
1	16	256	64	74	166	402	382
2	16	320	64	74	166	410	390
3	16	384	64	74	166	402	410
4	16	448	64	74	166	420	404
5	16	512	64	74	166	422	410
6	16	576	64	74	166	418	398
7	16	640	64	74	166	428	424
8	16	704	64	74	166	428	396
9	16	768	64	74	166	426	402
10	16	832	64	74	166	430	390
11	16	896	64	74	166	424	394
12	16	960	64	74	166	422	364
13	16	1024	64	74	166	422	390
1	16	256	64	74	166	410	398
2	16	320	64	74	166	398	386
3	16	384	64	74	166	408	408
4	16	448	64	74	166	426	414
5	16	512	64	74	166	418	414
6	16	576	64	74	166	428	390
7	16	640	64	74	166	422	408
8	16	704	64	74	166	426	410
9	16	768	64	74	166	434	390
10	16	832	64	74	166	426	358
11	16	896	64	74	166	428	364
12	16	960	64	74	166	426	398
13	16	1024	64	74	166	426	390
1	16	256	64	74	166	376	388
2	16	320	64	74	166	404	410
3	16	384	64	74	166	412	416
4	16	448	64	74	166	410	406
5	16	512	64	74	166	428	422
6	16	576	64	74	166	416	410
7	16	640	64	74	166	426	410
8	16	704	64	74	166	424	390
9	16	768	64	74	166	424	352
10	16	832	64	74	166	428	396
11	16	896	64	74	166	428	404
12	16	960	64	74	166	422	368
13	16	1024	64	74	166	422	386
1	16	256	64	74	166	402	384
2	16	320	64	74	166	400	388
3	16	384	64	74	166	420	386
4	16	448	64	74	166	420	392
5	16	512	64	74	166	416	420
6	16	576	64	74	166	410	422
7	16	640	64	74	166	432	400
8	16	704	64	74	166	418	392
9	16	768	64	74	166	424	368
10	16	832	64	74	166	426	406
11	16	896	64	74	166	428	408
12	16	960	64	74	166	434	392
13	16	1024	64	74	166	432	364
1	16	256	64	74	166	394	388
2	16	320	64	74	166	408	390
3	16	384	64	74	166	414	384
4	16	448	64	74	166	412	424
5	16	512	64	74	166	420	406
6	16	576	64	74	166	428	418
7	16	640	64	74	166	422	404
8	16	704	64	74	166	424	392
9	16	768	64	74	166	422	408
10	16	832	64	74	166	434	384
11	16	896	64	74	166	434	384
12	16	960	64	74	166	432	344
13	16	1024	64	74	166	432	384
1	16	256	64	74	166	386	390
2	16	320	64	74	166	410	396
3	16	384	64	74	166	426	414
4	16	448	64	74	166	416	406
5	16	512	64	74	166	420	404
6	16	576	64	74	166	422	394
7	16	640	64	74	166	422	384
8	16	704	64	74	166	424	382
9	16	768	64	74	166	416	406
10	16	832	64	74	166	430	392
11	16	896	64	74	166	422	376
12	16	960	64	74	166	422	394
13	16	1024	64	74	166	424	370
1	16	256	64	74	166	418	392
2	16	320	64	74	166	414	398
3	16	384	64	74	166	412	414
4	16	448	64	74	166	418	402
5	16	512	64	74	166	422	402
6	16	576	64	74	166	414	406
7	16	640	64	74	166	434	420
8	16	704	64	74	166	436	384
9	16	768	64	74	166	420	376
10	16	832	64	74	166	414	386
11	16	896	64	74	166	428	388
12	16	960	64	74	166	426	340
13	16	1024	64	74	166	432	354
1	16	256	64	74	166	396	384
2	16	320	64	74	166	404	406
3	16	384	64	74	166	414	410
4	16	448	64	74	166	414	394
5	16	512	64	74	166	428	386
6	16	576	64	74	166	418	414
7	16	640	64	74	166	424	418
8	16	704	64	74	166	422	408
9	16	768	64	74	166	426	414
10	16	832	64	74	166	430	408
11	16	896	64	74	166	426	374
12	16	960	64	74	166	428	392
13	16	1024	64	74	166	436	400
1	16	256	64	74	166	394	388
2	16	320	64	74	166	410	388
3	16	384	64	74	166	408	408
4	16	448	64	74	166	422	382
5	16	512	64	74	166	424	412
6	16	576	64	74	166	426	404
7	16	640	64	74	166	428	406
8	16	704	64	74	166	430	404
9	16	768	64	74	166	428	406
10	16	832	64	74	166	430	400
11	16	896	64	74	166	428	350
12	16	960	64	74	166	426	366
13	16	1024	64	74	166	426	350
1	16	256	64	74	166	388	400
2	16	320	64	74	166	402	380
3	16	384	64	74	166	420	392
4	16	448	64	74	166	408	404
5	16	512	64	74	166	412	416
6	16	576	64	74	166	428	394
7	16	640	64	74	166	430	390
8	16	704	64	74	166	428	410
9	16	768	64	74	166	426	396
10	16	832	64	74	166	428	400
11	16	896	64	74	166	430	366
12	16	960	64	74	166	432	370
13	16	1024	64	74	166	426	362
1	16	256	64	74	166	400	408
2	16	320	64	74	166	408	388
3	16	384	64	74	166	410	420
4	16	448	64	74	166	418	414
5	16	512	64	74	166	424	406
6	16	576	64	74	166	428	400
7	16	640	64	74	166	430	402
8	16	704	64	74	166	422	416
9	16	768	64	74	166	428	386
10	16	832	64	74	166	420	412
11	16	896	64	74	166	430	374
12	16	960	64	74	166	432	382
13	16	1024	64	74	166	424	362

## Sheet: Bcube
seq	ports of each switch	levels	physic machine	Vms	VMs-Cluster	opt-cost	random-cost	TVMMP
1	4	4	256	64	74	146	443.467	431.2
2	4	4	320	64	72	142	466.267	466.533
3	4	4	384	64	72	142	483.733	484.267
4	4	4	448	64	72	142	501.333	486.933
5	4	4	512	64	72	142	498	458.4
6	4	4	576	64	71	140	503.067	486.533
7	4	4	640	64	71	140	508.933	486.533
8	4	4	704	64	71	140	513.067	478.267
9	4	4	768	64	71	140	513.067	468.667
10	4	4	832	64	70	138	507.467	489.467
11	4	4	896	64	70	138	523.333	481.2
12	4	4	960	64	70	138	520.667	468.667
13	4	4	1024	64	70	138	519.067	475.867

## Sheet: Bcube_Total
seq	ports of each switch	levels	physic machine	Vms	VMs-Cluster	opt-cost	random-cost	TVMMP		avg	VMs-Cluster	opt-Cost	random-cost	TVMMP
1	4	4	256	64	74	146	438	444			74	146	443.467	431.2
2	4	4	320	64	72	142	496	462			72	142	466.267	466.533
3	4	4	384	64	72	142	490	484			72	142	483.733	484.267
4	4	4	448	64	72	142	488	484			72	142	501.333	486.933
5	4	4	512	64	72	142	488	470			72	142	498	458.4
6	4	4	576	64	71	140	516	482			71	140	503.067	486.533
7	4	4	640	64	71	140	502	470			71	140	508.933	486.533
8	4	4	704	64	71	140	506	470			71	140	513.067	478.267
9	4	4	768	64	71	140	526	476			71	140	513.067	468.667
10	4	4	832	64	70	138	508	500			70	138	507.467	489.467
11	4	4	896	64	70	138	494	452			70	138	523.333	481.2
12	4	4	960	64	70	138	548	476			70	138	520.667	468.667
13	4	4	1024	64	70	138	534	504			70	138	519.067	475.867
1	4	4	256	64	74	146	434	410
2	4	4	320	64	72	142	452	480
3	4	4	384	64	72	142	466	470
4	4	4	448	64	72	142	490	502
5	4	4	512	64	72	142	476	444
6	4	4	576	64	71	140	524	470
7	4	4	640	64	71	140	508	502
8	4	4	704	64	71	140	520	482
9	4	4	768	64	71	140	506	480
10	4	4	832	64	70	138	512	470
11	4	4	896	64	70	138	518	462
12	4	4	960	64	70	138	502	452
13	4	4	1024	64	70	138	524	448
1	4	4	256	64	74	146	442	424
2	4	4	320	64	72	142	428	476
3	4	4	384	64	72	142	468	490
4	4	4	448	64	72	142	502	508
5	4	4	512	64	72	142	498	454
6	4	4	576	64	71	140	498	520
7	4	4	640	64	71	140	512	490
8	4	4	704	64	71	140	518	456
9	4	4	768	64	71	140	486	470
10	4	4	832	64	70	138	482	518
11	4	4	896	64	70	138	526	470
12	4	4	960	64	70	138	514	474
13	4	4	1024	64	70	138	518	462
1	4	4	256	64	74	146	440	440
2	4	4	320	64	72	142	484	456
3	4	4	384	64	72	142	478	496
4	4	4	448	64	72	142	464	464
5	4	4	512	64	72	142	496	474
6	4	4	576	64	71	140	504	516
7	4	4	640	64	71	140	486	484
8	4	4	704	64	71	140	530	506
9	4	4	768	64	71	140	488	470
10	4	4	832	64	70	138	470	480
11	4	4	896	64	70	138	546	476
12	4	4	960	64	70	138	528	474
13	4	4	1024	64	70	138	520	474
1	4	4	256	64	74	146	456	424
2	4	4	320	64	72	142	466	488
3	4	4	384	64	72	142	510	490
4	4	4	448	64	72	142	514	478
5	4	4	512	64	72	142	524	468
6	4	4	576	64	71	140	502	476
7	4	4	640	64	71	140	488	480
8	4	4	704	64	71	140	548	468
9	4	4	768	64	71	140	514	448
10	4	4	832	64	70	138	502	496
11	4	4	896	64	70	138	532	502
12	4	4	960	64	70	138	542	472
13	4	4	1024	64	70	138	518	494
1	4	4	256	64	74	146	462	428
2	4	4	320	64	72	142	476	458
3	4	4	384	64	72	142	500	490
4	4	4	448	64	72	142	488	512
5	4	4	512	64	72	142	494	488
6	4	4	576	64	71	140	522	452
7	4	4	640	64	71	140	548	476
8	4	4	704	64	71	140	502	460
9	4	4	768	64	71	140	524	448
10	4	4	832	64	70	138	526	466
11	4	4	896	64	70	138	530	508
12	4	4	960	64	70	138	526	466
13	4	4	1024	64	70	138	524	456
1	4	4	256	64	74	146	452	456
2	4	4	320	64	72	142	452	470
3	4	4	384	64	72	142	502	512
4	4	4	448	64	72	142	504	460
5	4	4	512	64	72	142	518	440
6	4	4	576	64	71	140	514	482
7	4	4	640	64	71	140	496	486
8	4	4	704	64	71	140	482	478
9	4	4	768	64	71	140	550	436
10	4	4	832	64	70	138	542	516
11	4	4	896	64	70	138	524	486
12	4	4	960	64	70	138	502	454
13	4	4	1024	64	70	138	534	454
1	4	4	256	64	74	146	452	432
2	4	4	320	64	72	142	488	464
3	4	4	384	64	72	142	470	466
4	4	4	448	64	72	142	502	488
5	4	4	512	64	72	142	486	432
6	4	4	576	64	71	140	516	498
7	4	4	640	64	71	140	510	488
8	4	4	704	64	71	140	502	468
9	4	4	768	64	71	140	508	478
10	4	4	832	64	70	138	508	482
11	4	4	896	64	70	138	486	514
12	4	4	960	64	70	138	532	498
13	4	4	1024	64	70	138	568	460
1	4	4	256	64	74	146	440	440
2	4	4	320	64	72	142	476	472
3	4	4	384	64	72	142	466	482
4	4	4	448	64	72	142	500	504
5	4	4	512	64	72	142	514	460
6	4	4	576	64	71	140	504	466
7	4	4	640	64	71	140	508	494
8	4	4	704	64	71	140	504	460
9	4	4	768	64	71	140	524	458
10	4	4	832	64	70	138	504	470
11	4	4	896	64	70	138	510	482
12	4	4	960	64	70	138	522	464
13	4	4	1024	64	70	138	496	454
1	4	4	256	64	74	146	436	438
2	4	4	320	64	72	142	474	438
3	4	4	384	64	72	142	480	492
4	4	4	448	64	72	142	518	492
5	4	4	512	64	72	142	510	452
6	4	4	576	64	71	140	466	488
7	4	4	640	64	71	140	528	496
8	4	4	704	64	71	140	486	486
9	4	4	768	64	71	140	524	456
10	4	4	832	64	70	138	522	458
11	4	4	896	64	70	138	524	462
12	4	4	960	64	70	138	514	458
13	4	4	1024	64	70	138	542	508
1	4	4	256	64	74	146	414	430
2	4	4	320	64	72	142	472	472
3	4	4	384	64	72	142	462	488
4	4	4	448	64	72	142	512	460
5	4	4	512	64	72	142	476	482
6	4	4	576	64	71	140	498	484
7	4	4	640	64	71	140	494	490
8	4	4	704	64	71	140	536	520
9	4	4	768	64	71	140	508	494
10	4	4	832	64	70	138	502	518
11	4	4	896	64	70	138	562	506
12	4	4	960	64	70	138	526	502
13	4	4	1024	64	70	138	472	496
1	4	4	256	64	74	146	460	430
2	4	4	320	64	72	142	464	464
3	4	4	384	64	72	142	478	480
4	4	4	448	64	72	142	514	498
5	4	4	512	64	72	142	494	450
6	4	4	576	64	71	140	488	522
7	4	4	640	64	71	140	506	502
8	4	4	704	64	71	140	506	498
9	4	4	768	64	71	140	512	484
10	4	4	832	64	70	138	484	482
11	4	4	896	64	70	138	538	450
12	4	4	960	64	70	138	512	436
13	4	4	1024	64	70	138	514	486
1	4	4	256	64	74	146	430	446
2	4	4	320	64	72	142	462	466
3	4	4	384	64	72	142	484	466
4	4	4	448	64	72	142	484	482
5	4	4	512	64	72	142	498	434
6	4	4	576	64	71	140	484	500
7	4	4	640	64	71	140	516	486
8	4	4	704	64	71	140	504	490
9	4	4	768	64	71	140	532	482
10	4	4	832	64	70	138	514	504
11	4	4	896	64	70	138	526	478
12	4	4	960	64	70	138	524	472
13	4	4	1024	64	70	138	496	456
1	4	4	256	64	74	146	440	408
2	4	4	320	64	72	142	446	452
3	4	4	384	64	72	142	492	504
4	4	4	448	64	72	142	510	474
5	4	4	512	64	72	142	508	468
6	4	4	576	64	71	140	520	454
7	4	4	640	64	71	140	514	506
8	4	4	704	64	71	140	530	486
9	4	4	768	64	71	140	518	478
10	4	4	832	64	70	138	520	486
11	4	4	896	64	70	138	522	504
12	4	4	960	64	70	138	500	480
13	4	4	1024	64	70	138	520	482
1	4	4	256	64	74	146	456	418
2	4	4	320	64	72	142	458	480
3	4	4	384	64	72	142	510	454
4	4	4	448	64	72	142	530	498
5	4	4	512	64	72	142	490	460
6	4	4	576	64	71	140	490	488
7	4	4	640	64	71	140	518	448
8	4	4	704	64	71	140	522	446
9	4	4	768	64	71	140	476	472
10	4	4	832	64	70	138	516	496
11	4	4	896	64	70	138	512	466
12	4	4	960	64	70	138	518	452
13	4	4	1024	64	70	138	506	504
