# Supplementary material for: Deploying external bandwidth guaranteed media server clusters for real-time live streaming in media cloud
Source: PLoS One. 2019 Apr 3;14(4):e0214809. doi: 10.1371/journal.pone.0214809 (PMC6447193; doi:10.1371/journal.pone.0214809)
Supplement: S1 Dataset — (ZIP) [file pone.0214809.s001.zip › Data set/figure5_data_part1.xls]

## Sheet: Tree
seq	fan-out of core	fan-out of aggregation	fan-out of access	physic machine	VMs	VMs-Cluster	opt-Cost	random-cost	TVMMP
1	2	32	16	1024	64	69	144	344.267	311.733
2	2	32	16	1024	128	137	288	675.867	654.933
3	2	32	16	1024	192	205	432	1018	994
4	2	32	16	1024	256	274	580	1355.33	1334.13
5	2	32	16	1024	320	342	724	1685.73	1681.07
6	2	32	16	1024	384	410	868	2039.73	2015.6
7	2	32	16	1024	448	478	1012	2376.8	2365.6
8	2	32	16	1024	512	547	1162	2712.67	2698.93

## Sheet: Tree_Total
seq	fan-out of core	fan-out of aggregation	fan-out of access	physic machine	VMs	VMs-Cluster	opt-Cost	random-cost	TVMMP		avg	VMs-Cluster	opt-Cost	random-cost	TVMMP
1	2	32	16	1024	64	69	144	344	320			69	144	344.267	311.733
2	2	32	16	1024	128	137	288	676	652			137	288	675.867	654.933
3	2	32	16	1024	192	205	432	1006	1002			205	432	1018	994
4	2	32	16	1024	256	274	580	1378	1314			274	580	1355.33	1334.13
5	2	32	16	1024	320	342	724	1646	1702			342	724	1685.73	1681.07
6	2	32	16	1024	384	410	868	2066	2030			410	868	2039.73	2015.6
7	2	32	16	1024	448	478	1012	2336	2376			478	1012	2376.8	2365.6
8	2	32	16	1024	512	547	1162	2694	2704			547	1162	2712.67	2698.93
1	2	32	16	1024	64	69	144	340	310
2	2	32	16	1024	128	137	288	664	648
3	2	32	16	1024	192	205	432	1028	1024
4	2	32	16	1024	256	274	580	1370	1330
5	2	32	16	1024	320	342	724	1708	1676
6	2	32	16	1024	384	410	868	2018	2022
7	2	32	16	1024	448	478	1012	2384	2336
8	2	32	16	1024	512	547	1162	2724	2674
1	2	32	16	1024	64	69	144	344	302
2	2	32	16	1024	128	137	288	666	652
3	2	32	16	1024	192	205	432	1028	1002
4	2	32	16	1024	256	274	580	1350	1324
5	2	32	16	1024	320	342	724	1688	1686
6	2	32	16	1024	384	410	868	2058	1990
7	2	32	16	1024	448	478	1012	2438	2336
8	2	32	16	1024	512	547	1162	2704	2684
1	2	32	16	1024	64	69	144	348	318
2	2	32	16	1024	128	137	288	694	662
3	2	32	16	1024	192	205	432	1006	956
4	2	32	16	1024	256	274	580	1354	1374
5	2	32	16	1024	320	342	724	1678	1682
6	2	32	16	1024	384	410	868	2084	2046
7	2	32	16	1024	448	478	1012	2350	2386
8	2	32	16	1024	512	547	1162	2670	2696
1	2	32	16	1024	64	69	144	352	318
2	2	32	16	1024	128	137	288	668	670
3	2	32	16	1024	192	205	432	1004	966
4	2	32	16	1024	256	274	580	1360	1338
5	2	32	16	1024	320	342	724	1684	1678
6	2	32	16	1024	384	410	868	2052	1994
7	2	32	16	1024	448	478	1012	2364	2402
8	2	32	16	1024	512	547	1162	2678	2720
1	2	32	16	1024	64	69	144	346	302
2	2	32	16	1024	128	137	288	702	668
3	2	32	16	1024	192	205	432	996	972
4	2	32	16	1024	256	274	580	1350	1326
5	2	32	16	1024	320	342	724	1686	1694
6	2	32	16	1024	384	410	868	2046	2008
7	2	32	16	1024	448	478	1012	2348	2364
8	2	32	16	1024	512	547	1162	2708	2684
1	2	32	16	1024	64	69	144	354	310
2	2	32	16	1024	128	137	288	660	664
3	2	32	16	1024	192	205	432	1026	1008
4	2	32	16	1024	256	274	580	1358	1334
5	2	32	16	1024	320	342	724	1682	1704
6	2	32	16	1024	384	410	868	2004	1998
7	2	32	16	1024	448	478	1012	2380	2354
8	2	32	16	1024	512	547	1162	2680	2696
1	2	32	16	1024	64	69	144	350	322
2	2	32	16	1024	128	137	288	680	648
3	2	32	16	1024	192	205	432	1034	1018
4	2	32	16	1024	256	274	580	1368	1320
5	2	32	16	1024	320	342	724	1678	1670
6	2	32	16	1024	384	410	868	2016	2028
7	2	32	16	1024	448	478	1012	2366	2410
8	2	32	16	1024	512	547	1162	2718	2724
1	2	32	16	1024	64	69	144	354	314
2	2	32	16	1024	128	137	288	680	684
3	2	32	16	1024	192	205	432	1022	994
4	2	32	16	1024	256	274	580	1356	1334
5	2	32	16	1024	320	342	724	1678	1670
6	2	32	16	1024	384	410	868	2036	2022
7	2	32	16	1024	448	478	1012	2374	2332
8	2	32	16	1024	512	547	1162	2702	2736
1	2	32	16	1024	64	69	144	342	318
2	2	32	16	1024	128	137	288	680	654
3	2	32	16	1024	192	205	432	1050	1006
4	2	32	16	1024	256	274	580	1348	1364
5	2	32	16	1024	320	342	724	1670	1694
6	2	32	16	1024	384	410	868	2030	1972
7	2	32	16	1024	448	478	1012	2416	2344
8	2	32	16	1024	512	547	1162	2720	2700
1	2	32	16	1024	64	69	144	332	326
2	2	32	16	1024	128	137	288	660	640
3	2	32	16	1024	192	205	432	1016	992
4	2	32	16	1024	256	274	580	1374	1372
5	2	32	16	1024	320	342	724	1684	1652
6	2	32	16	1024	384	410	868	2006	2022
7	2	32	16	1024	448	478	1012	2360	2400
8	2	32	16	1024	512	547	1162	2740	2676
1	2	32	16	1024	64	69	144	346	308
2	2	32	16	1024	128	137	288	678	676
3	2	32	16	1024	192	205	432	1020	972
4	2	32	16	1024	256	274	580	1336	1356
5	2	32	16	1024	320	342	724	1706	1676
6	2	32	16	1024	384	410	868	2068	2060
7	2	32	16	1024	448	478	1012	2386	2380
8	2	32	16	1024	512	547	1162	2752	2660
1	2	32	16	1024	64	69	144	350	306
2	2	32	16	1024	128	137	288	670	636
3	2	32	16	1024	192	205	432	1016	1044
4	2	32	16	1024	256	274	580	1336	1308
5	2	32	16	1024	320	342	724	1688	1670
6	2	32	16	1024	384	410	868	2044	1982
7	2	32	16	1024	448	478	1012	2410	2368
8	2	32	16	1024	512	547	1162	2720	2702
1	2	32	16	1024	64	69	144	326	300
2	2	32	16	1024	128	137	288	680	626
3	2	32	16	1024	192	205	432	1014	950
4	2	32	16	1024	256	274	580	1340	1324
5	2	32	16	1024	320	342	724	1704	1684
6	2	32	16	1024	384	410	868	2042	2026
7	2	32	16	1024	448	478	1012	2350	2356
8	2	32	16	1024	512	547	1162	2746	2692
1	2	32	16	1024	64	69	144	336	302
2	2	32	16	1024	128	137	288	680	644
3	2	32	16	1024	192	205	432	1004	1004
4	2	32	16	1024	256	274	580	1352	1294
5	2	32	16	1024	320	342	724	1706	1678
6	2	32	16	1024	384	410	868	2026	2034
7	2	32	16	1024	448	478	1012	2390	2340
8	2	32	16	1024	512	547	1162	2734	2736

## Sheet: VL2
seq	fan-out of access	access switches number	physic machine	Vms	VMs-Cluster	opt-cost	random-cost	TVMMP
1	32	32	1024	64	67	140	390.133	297.867
2	32	32	1024	128	133	280	777.333	692.267
3	32	32	1024	192	199	420	1166.4	1082.13
4	32	32	1024	256	265	560	1549.07	1479.2
5	32	32	1024	320	331	700	1937.07	1869.87
6	32	32	1024	384	397	840	2329.33	2261.87
7	32	32	1024	448	463	980	2718.67	2662.93
8	32	32	1024	512	529	1120	3110.67	3058.13

## Sheet: VL2_Total
seq	fan-out of access	access switches number	physic machine	Vms	VMs-Cluster	opt-cost	random-cost	TVMMP		avg	VMs-Cluster	opt-Cost	random-cost	TVMMP
1	32	32	1024	64	67	140	396	272			67	140	390.133	297.867
2	32	32	1024	128	133	280	776	676			133	280	777.333	692.267
3	32	32	1024	192	199	420	1160	1072			199	420	1166.4	1082.13
4	32	32	1024	256	265	560	1524	1468			265	560	1549.07	1479.2
5	32	32	1024	320	331	700	1912	1856			331	700	1937.07	1869.87
6	32	32	1024	384	397	840	2328	2256			397	840	2329.33	2261.87
7	32	32	1024	448	463	980	2712	2652			463	980	2718.67	2662.93
8	32	32	1024	512	529	1120	3100	3056			529	1120	3110.67	3058.13
1	32	32	1024	64	67	140	384	272
2	32	32	1024	128	133	280	768	732
3	32	32	1024	192	199	420	1164	1080
4	32	32	1024	256	265	560	1552	1476
5	32	32	1024	320	331	700	1936	1916
6	32	32	1024	384	397	840	2344	2252
7	32	32	1024	448	463	980	2712	2656
8	32	32	1024	512	529	1120	3092	3044
1	32	32	1024	64	67	140	388	328
2	32	32	1024	128	133	280	776	672
3	32	32	1024	192	199	420	1176	1060
4	32	32	1024	256	265	560	1536	1480
5	32	32	1024	320	331	700	1932	1868
6	32	32	1024	384	397	840	2324	2252
7	32	32	1024	448	463	980	2740	2652
8	32	32	1024	512	529	1120	3108	3060
1	32	32	1024	64	67	140	392	336
2	32	32	1024	128	133	280	784	684
3	32	32	1024	192	199	420	1160	1064
4	32	32	1024	256	265	560	1556	1496
5	32	32	1024	320	331	700	1928	1856
6	32	32	1024	384	397	840	2324	2260
7	32	32	1024	448	463	980	2720	2648
8	32	32	1024	512	529	1120	3120	3044
1	32	32	1024	64	67	140	396	272
2	32	32	1024	128	133	280	784	712
3	32	32	1024	192	199	420	1160	1064
4	32	32	1024	256	265	560	1532	1464
5	32	32	1024	320	331	700	1940	1868
6	32	32	1024	384	397	840	2324	2292
7	32	32	1024	448	463	980	2704	2652
8	32	32	1024	512	529	1120	3112	3052
1	32	32	1024	64	67	140	384	272
2	32	32	1024	128	133	280	768	708
3	32	32	1024	192	199	420	1164	1064
4	32	32	1024	256	265	560	1560	1492
5	32	32	1024	320	331	700	1924	1856
6	32	32	1024	384	397	840	2332	2284
7	32	32	1024	448	463	980	2708	2648
8	32	32	1024	512	529	1120	3112	3044
1	32	32	1024	64	67	140	392	272
2	32	32	1024	128	133	280	780	668
3	32	32	1024	192	199	420	1176	1116
4	32	32	1024	256	265	560	1568	1516
5	32	32	1024	320	331	700	1932	1856
6	32	32	1024	384	397	840	2304	2252
7	32	32	1024	448	463	980	2716	2660
8	32	32	1024	512	529	1120	3120	3024
1	32	32	1024	64	67	140	392	272
2	32	32	1024	128	133	280	784	692
3	32	32	1024	192	199	420	1176	1084
4	32	32	1024	256	265	560	1536	1460
5	32	32	1024	320	331	700	1952	1872
6	32	32	1024	384	397	840	2308	2248
7	32	32	1024	448	463	980	2716	2672
8	32	32	1024	512	529	1120	3128	3052
1	32	32	1024	64	67	140	396	380
2	32	32	1024	128	133	280	764	668
3	32	32	1024	192	199	420	1168	1088
4	32	32	1024	256	265	560	1552	1484
5	32	32	1024	320	331	700	1920	1860
6	32	32	1024	384	397	840	2336	2264
7	32	32	1024	448	463	980	2720	2656
8	32	32	1024	512	529	1120	3108	3040
1	32	32	1024	64	67	140	392	272
2	32	32	1024	128	133	280	784	724
3	32	32	1024	192	199	420	1164	1096
4	32	32	1024	256	265	560	1552	1468
5	32	32	1024	320	331	700	1940	1916
6	32	32	1024	384	397	840	2324	2284
7	32	32	1024	448	463	980	2716	2660
8	32	32	1024	512	529	1120	3112	3056
1	32	32	1024	64	67	140	396	320
2	32	32	1024	128	133	280	776	668
3	32	32	1024	192	199	420	1164	1112
4	32	32	1024	256	265	560	1552	1472
5	32	32	1024	320	331	700	1956	1868
6	32	32	1024	384	397	840	2332	2248
7	32	32	1024	448	463	980	2728	2688
8	32	32	1024	512	529	1120	3104	3096
1	32	32	1024	64	67	140	384	272
2	32	32	1024	128	133	280	776	708
3	32	32	1024	192	199	420	1164	1096
4	32	32	1024	256	265	560	1548	1464
5	32	32	1024	320	331	700	1968	1876
6	32	32	1024	384	397	840	2340	2260
7	32	32	1024	448	463	980	2728	2648
8	32	32	1024	512	529	1120	3120	3036
1	32	32	1024	64	67	140	392	332
2	32	32	1024	128	133	280	784	664
3	32	32	1024	192	199	420	1168	1088
4	32	32	1024	256	265	560	1560	1476
5	32	32	1024	320	331	700	1928	1860
6	32	32	1024	384	397	840	2348	2248
7	32	32	1024	448	463	980	2692	2712
8	32	32	1024	512	529	1120	3100	3056
1	32	32	1024	64	67	140	380	272
2	32	32	1024	128	133	280	776	668
3	32	32	1024	192	199	420	1164	1064
4	32	32	1024	256	265	560	1552	1480
5	32	32	1024	320	331	700	1944	1864
6	32	32	1024	384	397	840	2328	2260
7	32	32	1024	448	463	980	2736	2696
8	32	32	1024	512	529	1120	3096	3100
1	32	32	1024	64	67	140	388	324
2	32	32	1024	128	133	280	780	740
3	32	32	1024	192	199	420	1168	1084
4	32	32	1024	256	265	560	1556	1492
5	32	32	1024	320	331	700	1944	1856
6	32	32	1024	384	397	840	2344	2268
7	32	32	1024	448	463	980	2732	2644
8	32	32	1024	512	529	1120	3128	3112

## Sheet: Bcube
seq	ports of each switch	levels	physic machine	Vms	VMs-Cluster	opt-cost	random-cost	TVMMP
1	4	4	1024	64	70	138	516.667	473.333
2	4	4	1024	128	142	282	1054.27	972.933
3	4	4	1024	192	218	434	1628.67	1558.13
4	4	4	1024	256	295	588	2212	2106.67
5	4	4	1024	320	372	742	2777.33	2690.8
6	4	4	1024	384	448	894	3354.27	3258.93
7	4	4	1024	448	552	1102	4144.67	4049.47
8	4	4	1024	512	676	1350	5076.27	4986.93

## Sheet: Bcube_Total
seq	ports of each switch	levels	physic machine	Vms	VMs-Cluster	opt-cost	random-cost	TVMMP		avg	VMs-Cluster	opt-Cost	random-cost	TVMMP
1	4	4	1024	64	70	138	544	494			70	138	516.667	473.333
2	4	4	1024	128	142	282	1032	1004			142	282	1054.27	972.933
3	4	4	1024	192	218	434	1644	1586			218	434	1628.67	1558.13
4	4	4	1024	256	295	588	2190	2122			295	588	2212	2106.67
5	4	4	1024	320	372	742	2744	2684			372	742	2777.33	2690.8
6	4	4	1024	384	448	894	3320	3282			448	894	3354.27	3258.93
7	4	4	1024	448	552	1102	4166	4036			552	1102	4144.67	4049.47
8	4	4	1024	512	676	1350	5070	4996			676	1350	5076.27	4986.93
1	4	4	1024	64	70	138	506	470
2	4	4	1024	128	142	282	1062	958
3	4	4	1024	192	218	434	1678	1592
4	4	4	1024	256	295	588	2202	2116
5	4	4	1024	320	372	742	2806	2632
6	4	4	1024	384	448	894	3358	3282
7	4	4	1024	448	552	1102	4166	4022
8	4	4	1024	512	676	1350	5126	4974
1	4	4	1024	64	70	138	510	482
2	4	4	1024	128	142	282	1026	1002
3	4	4	1024	192	218	434	1682	1500
4	4	4	1024	256	295	588	2174	2162
5	4	4	1024	320	372	742	2842	2714
6	4	4	1024	384	448	894	3346	3210
7	4	4	1024	448	552	1102	4132	4108
8	4	4	1024	512	676	1350	5110	4914
1	4	4	1024	64	70	138	542	490
2	4	4	1024	128	142	282	1024	968
3	4	4	1024	192	218	434	1612	1546
4	4	4	1024	256	295	588	2198	2182
5	4	4	1024	320	372	742	2798	2694
6	4	4	1024	384	448	894	3362	3202
7	4	4	1024	448	552	1102	4124	4098
8	4	4	1024	512	676	1350	5124	4934
1	4	4	1024	64	70	138	540	486
2	4	4	1024	128	142	282	1088	952
3	4	4	1024	192	218	434	1648	1586
4	4	4	1024	256	295	588	2182	2066
5	4	4	1024	320	372	742	2790	2768
6	4	4	1024	384	448	894	3346	3246
7	4	4	1024	448	552	1102	4120	4024
8	4	4	1024	512	676	1350	5014	5042
1	4	4	1024	64	70	138	548	466
2	4	4	1024	128	142	282	1052	1006
3	4	4	1024	192	218	434	1638	1538
4	4	4	1024	256	295	588	2218	2096
5	4	4	1024	320	372	742	2838	2674
6	4	4	1024	384	448	894	3430	3286
7	4	4	1024	448	552	1102	4144	4084
8	4	4	1024	512	676	1350	5080	4928
1	4	4	1024	64	70	138	510	462
2	4	4	1024	128	142	282	1038	982
3	4	4	1024	192	218	434	1682	1562
4	4	4	1024	256	295	588	2228	2102
5	4	4	1024	320	372	742	2776	2638
6	4	4	1024	384	448	894	3324	3224
7	4	4	1024	448	552	1102	4188	4006
8	4	4	1024	512	676	1350	5112	4996
1	4	4	1024	64	70	138	504	476
2	4	4	1024	128	142	282	1062	986
3	4	4	1024	192	218	434	1580	1546
4	4	4	1024	256	295	588	2228	2098
5	4	4	1024	320	372	742	2704	2678
6	4	4	1024	384	448	894	3356	3238
7	4	4	1024	448	552	1102	4140	4028
8	4	4	1024	512	676	1350	5016	5044
1	4	4	1024	64	70	138	502	466
2	4	4	1024	128	142	282	1094	944
3	4	4	1024	192	218	434	1640	1590
4	4	4	1024	256	295	588	2224	2122
5	4	4	1024	320	372	742	2810	2714
6	4	4	1024	384	448	894	3382	3330
7	4	4	1024	448	552	1102	4118	4056
8	4	4	1024	512	676	1350	5090	4970
1	4	4	1024	64	70	138	480	446
2	4	4	1024	128	142	282	1050	950
3	4	4	1024	192	218	434	1618	1548
4	4	4	1024	256	295	588	2210	2082
5	4	4	1024	320	372	742	2818	2776
6	4	4	1024	384	448	894	3374	3246
7	4	4	1024	448	552	1102	4134	4064
8	4	4	1024	512	676	1350	5062	4974
1	4	4	1024	64	70	138	514	462
2	4	4	1024	128	142	282	1068	970
3	4	4	1024	192	218	434	1614	1592
4	4	4	1024	256	295	588	2234	2058
5	4	4	1024	320	372	742	2806	2658
6	4	4	1024	384	448	894	3330	3294
7	4	4	1024	448	552	1102	4180	4046
8	4	4	1024	512	676	1350	4954	4982
1	4	4	1024	64	70	138	506	452
2	4	4	1024	128	142	282	1066	940
3	4	4	1024	192	218	434	1626	1526
4	4	4	1024	256	295	588	2220	2100
5	4	4	1024	320	372	742	2802	2670
6	4	4	1024	384	448	894	3344	3262
7	4	4	1024	448	552	1102	4136	4030
8	4	4	1024	512	676	1350	5126	5102
1	4	4	1024	64	70	138	500	480
2	4	4	1024	128	142	282	1000	1020
3	4	4	1024	192	218	434	1578	1556
4	4	4	1024	256	295	588	2254	2124
5	4	4	1024	320	372	742	2690	2682
6	4	4	1024	384	448	894	3360	3314
7	4	4	1024	448	552	1102	4136	3988
8	4	4	1024	512	676	1350	5074	4994
1	4	4	1024	64	70	138	524	482
2	4	4	1024	128	142	282	1090	960
3	4	4	1024	192	218	434	1604	1556
4	4	4	1024	256	295	588	2250	2074
5	4	4	1024	320	372	742	2732	2692
6	4	4	1024	384	448	894	3354	3276
7	4	4	1024	448	552	1102	4100	4082
8	4	4	1024	512	676	1350	5130	4970
1	4	4	1024	64	70	138	520	486
2	4	4	1024	128	142	282	1062	952
3	4	4	1024	192	218	434	1586	1548
4	4	4	1024	256	295	588	2168	2096
5	4	4	1024	320	372	742	2704	2688
6	4	4	1024	384	448	894	3328	3192
7	4	4	1024	448	552	1102	4186	4070
8	4	4	1024	512	676	1350	5056	4984
