# Supplementary material for: Deploying external bandwidth guaranteed media server clusters for real-time live streaming in media cloud
Source: PLoS One. 2019 Apr 3;14(4):e0214809. doi: 10.1371/journal.pone.0214809 (PMC6447193; doi:10.1371/journal.pone.0214809)
Supplement: S1 Dataset — (ZIP) [file pone.0214809.s001.zip › Data set/figure5_data_part2.xls]

## Sheet: Tree
seq	fan-out of core	fan-out of aggregation	fan-out of access	physic machine	VMs	VMs-Cluster	opt-Cost	random-cost	TVMMP
1	4	8	32	1024	64	67	136	357.467	336.267
2	4	8	32	1024	128	133	272	717.6	669.6
3	4	8	32	1024	192	199	408	1074.53	1030.67
4	4	8	32	1024	256	265	546	1438.27	1394.67
5	4	8	32	1024	320	331	682	1796.8	1756
6	4	8	32	1024	384	397	818	2163.6	2110.93
7	4	8	32	1024	448	463	954	2514.67	2482.8
8	4	8	32	1024	512	529	1092	2875.47	2850.27

## Sheet: Tree_Total
seq	fan-out of core	fan-out of aggregation	fan-out of access	physic machine	VMs	VMs-Cluster	opt-Cost	random-cost	TVMMP		avg	VMs-Cluster	opt-Cost	random-cost	TVMMP
1	4	8	32	1024	64	67	136	360	336			67	136	357.467	336.267
2	4	8	32	1024	128	133	272	702	680			133	272	717.6	669.6
3	4	8	32	1024	192	199	408	1096	1012			199	408	1074.53	1030.67
4	4	8	32	1024	256	265	546	1462	1380			265	546	1438.27	1394.67
5	4	8	32	1024	320	331	682	1798	1726			331	682	1796.8	1756
6	4	8	32	1024	384	397	818	2156	2112			397	818	2163.6	2110.93
7	4	8	32	1024	448	463	954	2512	2444			463	954	2514.67	2482.8
8	4	8	32	1024	512	529	1092	2902	2836			529	1092	2875.47	2850.27
1	4	8	32	1024	64	67	136	352	336
2	4	8	32	1024	128	133	272	702	700
3	4	8	32	1024	192	199	408	1090	1000
4	4	8	32	1024	256	265	546	1432	1376
5	4	8	32	1024	320	331	682	1802	1748
6	4	8	32	1024	384	397	818	2162	2124
7	4	8	32	1024	448	463	954	2520	2482
8	4	8	32	1024	512	529	1092	2888	2860
1	4	8	32	1024	64	67	136	356	334
2	4	8	32	1024	128	133	272	732	634
3	4	8	32	1024	192	199	408	1064	1026
4	4	8	32	1024	256	265	546	1416	1390
5	4	8	32	1024	320	331	682	1798	1754
6	4	8	32	1024	384	397	818	2188	2102
7	4	8	32	1024	448	463	954	2512	2494
8	4	8	32	1024	512	529	1092	2894	2846
1	4	8	32	1024	64	67	136	360	314
2	4	8	32	1024	128	133	272	712	694
3	4	8	32	1024	192	199	408	1088	1018
4	4	8	32	1024	256	265	546	1418	1382
5	4	8	32	1024	320	331	682	1814	1760
6	4	8	32	1024	384	397	818	2170	2082
7	4	8	32	1024	448	463	954	2510	2476
8	4	8	32	1024	512	529	1092	2868	2866
1	4	8	32	1024	64	67	136	362	334
2	4	8	32	1024	128	133	272	718	680
3	4	8	32	1024	192	199	408	1102	1040
4	4	8	32	1024	256	265	546	1438	1370
5	4	8	32	1024	320	331	682	1814	1746
6	4	8	32	1024	384	397	818	2154	2110
7	4	8	32	1024	448	463	954	2500	2496
8	4	8	32	1024	512	529	1092	2862	2840
1	4	8	32	1024	64	67	136	368	358
2	4	8	32	1024	128	133	272	718	654
3	4	8	32	1024	192	199	408	1078	1040
4	4	8	32	1024	256	265	546	1428	1400
5	4	8	32	1024	320	331	682	1816	1762
6	4	8	32	1024	384	397	818	2162	2112
7	4	8	32	1024	448	463	954	2528	2512
8	4	8	32	1024	512	529	1092	2866	2866
1	4	8	32	1024	64	67	136	350	346
2	4	8	32	1024	128	133	272	726	648
3	4	8	32	1024	192	199	408	1058	986
4	4	8	32	1024	256	265	546	1448	1442
5	4	8	32	1024	320	331	682	1772	1752
6	4	8	32	1024	384	397	818	2144	2090
7	4	8	32	1024	448	463	954	2520	2446
8	4	8	32	1024	512	529	1092	2850	2836
1	4	8	32	1024	64	67	136	338	344
2	4	8	32	1024	128	133	272	712	688
3	4	8	32	1024	192	199	408	1082	1004
4	4	8	32	1024	256	265	546	1450	1388
5	4	8	32	1024	320	331	682	1806	1758
6	4	8	32	1024	384	397	818	2164	2136
7	4	8	32	1024	448	463	954	2520	2492
8	4	8	32	1024	512	529	1092	2894	2826
1	4	8	32	1024	64	67	136	356	338
2	4	8	32	1024	128	133	272	712	666
3	4	8	32	1024	192	199	408	1074	1024
4	4	8	32	1024	256	265	546	1432	1416
5	4	8	32	1024	320	331	682	1810	1802
6	4	8	32	1024	384	397	818	2164	2064
7	4	8	32	1024	448	463	954	2508	2464
8	4	8	32	1024	512	529	1092	2858	2856
1	4	8	32	1024	64	67	136	362	324
2	4	8	32	1024	128	133	272	730	660
3	4	8	32	1024	192	199	408	1060	1046
4	4	8	32	1024	256	265	546	1448	1404
5	4	8	32	1024	320	331	682	1780	1734
6	4	8	32	1024	384	397	818	2172	2114
7	4	8	32	1024	448	463	954	2516	2494
8	4	8	32	1024	512	529	1092	2900	2870
1	4	8	32	1024	64	67	136	360	346
2	4	8	32	1024	128	133	272	710	686
3	4	8	32	1024	192	199	408	1084	1052
4	4	8	32	1024	256	265	546	1428	1392
5	4	8	32	1024	320	331	682	1780	1718
6	4	8	32	1024	384	397	818	2150	2136
7	4	8	32	1024	448	463	954	2496	2496
8	4	8	32	1024	512	529	1092	2864	2844
1	4	8	32	1024	64	67	136	368	316
2	4	8	32	1024	128	133	272	712	656
3	4	8	32	1024	192	199	408	1052	1068
4	4	8	32	1024	256	265	546	1430	1412
5	4	8	32	1024	320	331	682	1800	1792
6	4	8	32	1024	384	397	818	2166	2130
7	4	8	32	1024	448	463	954	2498	2480
8	4	8	32	1024	512	529	1092	2874	2818
1	4	8	32	1024	64	67	136	366	334
2	4	8	32	1024	128	133	272	724	666
3	4	8	32	1024	192	199	408	1076	1060
4	4	8	32	1024	256	265	546	1444	1408
5	4	8	32	1024	320	331	682	1776	1756
6	4	8	32	1024	384	397	818	2156	2116
7	4	8	32	1024	448	463	954	2528	2502
8	4	8	32	1024	512	529	1092	2860	2874
1	4	8	32	1024	64	67	136	358	338
2	4	8	32	1024	128	133	272	726	670
3	4	8	32	1024	192	199	408	1068	1024
4	4	8	32	1024	256	265	546	1448	1388
5	4	8	32	1024	320	331	682	1774	1758
6	4	8	32	1024	384	397	818	2172	2142
7	4	8	32	1024	448	463	954	2528	2488
8	4	8	32	1024	512	529	1092	2890	2838
1	4	8	32	1024	64	67	136	346	346
2	4	8	32	1024	128	133	272	728	662
3	4	8	32	1024	192	199	408	1046	1060
4	4	8	32	1024	256	265	546	1452	1372
5	4	8	32	1024	320	331	682	1812	1774
6	4	8	32	1024	384	397	818	2174	2094
7	4	8	32	1024	448	463	954	2524	2476
8	4	8	32	1024	512	529	1092	2862	2878

## Sheet: VL2
seq	fan-out of access	access switches number	physic machine	Vms	VMs-Cluster	opt-cost	random-cost	TVMMP
1	64	16	1024	64	66	134	370.8	311.333
2	64	16	1024	128	131	268	749.067	607.467
3	64	16	1024	192	196	402	1119.87	973.733
4	64	16	1024	256	261	536	1503.73	1383.73
5	64	16	1024	320	326	670	1859.6	1789.73
6	64	16	1024	384	391	804	2244.27	2160.27
7	64	16	1024	448	456	938	2603.6	2539.6
8	64	16	1024	512	521	1072	2990.93	2914.13

## Sheet: VL2_Total
seq	fan-out of access	access switches number	physic machine	Vms	VMs-Cluster	opt-cost	random-cost	TVMMP		avg	VMs-Cluster	opt-Cost	random-cost	TVMMP
1	64	16	1024	64	66	134	366	250			66	134	370.8	311.333
2	64	16	1024	128	131	268	772	536			131	268	749.067	607.467
3	64	16	1024	192	196	402	1122	990			196	402	1119.87	973.733
4	64	16	1024	256	261	536	1520	1444			261	536	1503.73	1383.73
5	64	16	1024	320	326	670	1854	1810			326	670	1859.6	1789.73
6	64	16	1024	384	391	804	2232	2160			391	804	2244.27	2160.27
7	64	16	1024	448	456	938	2622	2522			456	938	2603.6	2539.6
8	64	16	1024	512	521	1072	3012	2876			521	1072	2990.93	2914.13
1	64	16	1024	64	66	134	366	258
2	64	16	1024	128	131	268	736	608
3	64	16	1024	192	196	402	1094	918
4	64	16	1024	256	261	536	1488	1340
5	64	16	1024	320	326	670	1862	1778
6	64	16	1024	384	391	804	2252	2188
7	64	16	1024	448	456	938	2570	2542
8	64	16	1024	512	521	1072	3036	2876
1	64	16	1024	64	66	134	374	226
2	64	16	1024	128	131	268	760	528
3	64	16	1024	192	196	402	1098	994
4	64	16	1024	256	261	536	1524	1376
5	64	16	1024	320	326	670	1870	1730
6	64	16	1024	384	391	804	2236	2168
7	64	16	1024	448	456	938	2586	2550
8	64	16	1024	512	521	1072	2996	2928
1	64	16	1024	64	66	134	374	382
2	64	16	1024	128	131	268	716	640
3	64	16	1024	192	196	402	1146	1066
4	64	16	1024	256	261	536	1508	1396
5	64	16	1024	320	326	670	1842	1790
6	64	16	1024	384	391	804	2244	2092
7	64	16	1024	448	456	938	2614	2506
8	64	16	1024	512	521	1072	2972	2956
1	64	16	1024	64	66	134	378	222
2	64	16	1024	128	131	268	736	532
3	64	16	1024	192	196	402	1118	986
4	64	16	1024	256	261	536	1516	1328
5	64	16	1024	320	326	670	1866	1742
6	64	16	1024	384	391	804	2240	2116
7	64	16	1024	448	456	938	2622	2530
8	64	16	1024	512	521	1072	2972	2880
1	64	16	1024	64	66	134	366	378
2	64	16	1024	128	131	268	752	656
3	64	16	1024	192	196	402	1118	982
4	64	16	1024	256	261	536	1492	1332
5	64	16	1024	320	326	670	1866	1782
6	64	16	1024	384	391	804	2252	2144
7	64	16	1024	448	456	938	2634	2506
8	64	16	1024	512	521	1072	2984	2896
1	64	16	1024	64	66	134	366	366
2	64	16	1024	128	131	268	748	648
3	64	16	1024	192	196	402	1126	990
4	64	16	1024	256	261	536	1512	1364
5	64	16	1024	320	326	670	1846	1742
6	64	16	1024	384	391	804	2260	2240
7	64	16	1024	448	456	938	2606	2554
8	64	16	1024	512	521	1072	3016	2896
1	64	16	1024	64	66	134	370	382
2	64	16	1024	128	131	268	744	612
3	64	16	1024	192	196	402	1118	918
4	64	16	1024	256	261	536	1488	1352
5	64	16	1024	320	326	670	1842	1850
6	64	16	1024	384	391	804	2240	2108
7	64	16	1024	448	456	938	2586	2530
8	64	16	1024	512	521	1072	3000	2892
1	64	16	1024	64	66	134	362	254
2	64	16	1024	128	131	268	748	632
3	64	16	1024	192	196	402	1118	1010
4	64	16	1024	256	261	536	1516	1408
5	64	16	1024	320	326	670	1866	1730
6	64	16	1024	384	391	804	2264	2120
7	64	16	1024	448	456	938	2594	2554
8	64	16	1024	512	521	1072	3008	2924
1	64	16	1024	64	66	134	378	350
2	64	16	1024	128	131	268	752	608
3	64	16	1024	192	196	402	1126	1066
4	64	16	1024	256	261	536	1492	1448
5	64	16	1024	320	326	670	1850	1830
6	64	16	1024	384	391	804	2236	2184
7	64	16	1024	448	456	938	2614	2550
8	64	16	1024	512	521	1072	2996	2952
1	64	16	1024	64	66	134	374	382
2	64	16	1024	128	131	268	772	536
3	64	16	1024	192	196	402	1134	918
4	64	16	1024	256	261	536	1476	1432
5	64	16	1024	320	326	670	1862	1774
6	64	16	1024	384	391	804	2260	2180
7	64	16	1024	448	456	938	2610	2550
8	64	16	1024	512	521	1072	2980	2912
1	64	16	1024	64	66	134	370	246
2	64	16	1024	128	131	268	752	756
3	64	16	1024	192	196	402	1114	918
4	64	16	1024	256	261	536	1504	1392
5	64	16	1024	320	326	670	1882	1830
6	64	16	1024	384	391	804	2240	2160
7	64	16	1024	448	456	938	2606	2562
8	64	16	1024	512	521	1072	2972	2896
1	64	16	1024	64	66	134	386	226
2	64	16	1024	128	131	268	740	536
3	64	16	1024	192	196	402	1118	922
4	64	16	1024	256	261	536	1512	1340
5	64	16	1024	320	326	670	1862	1862
6	64	16	1024	384	391	804	2236	2208
7	64	16	1024	448	456	938	2598	2526
8	64	16	1024	512	521	1072	2936	2948
1	64	16	1024	64	66	134	362	370
2	64	16	1024	128	131	268	756	752
3	64	16	1024	192	196	402	1142	1010
4	64	16	1024	256	261	536	1492	1376
5	64	16	1024	320	326	670	1870	1826
6	64	16	1024	384	391	804	2224	2136
7	64	16	1024	448	456	938	2594	2562
8	64	16	1024	512	521	1072	2992	2952
1	64	16	1024	64	66	134	370	378
2	64	16	1024	128	131	268	752	532
3	64	16	1024	192	196	402	1106	918
4	64	16	1024	256	261	536	1516	1428
5	64	16	1024	320	326	670	1854	1770
6	64	16	1024	384	391	804	2248	2200
7	64	16	1024	448	456	938	2598	2550
8	64	16	1024	512	521	1072	2992	2928

## Sheet: Bcube
seq	ports of each switch	levels	physic machine	Vms	VMs-Cluster	opt-cost	random-cost	TVMMP
1	32	1	1024	64	66	130	252.8	195.467
2	32	1	1024	128	133	264	513.733	456.667
3	32	1	1024	192	228	454	878.4	824.933
4	32	1	1024	256	294	586	1135.6	1084.4
5	32	1	1024	320	361	720	1397.2	1346.13
6	32	1	1024	384	428	854	1654.93	1612.13
7	32	1	1024	448	494	986	1911.87	1861.6
8	32	1	1024	512	561	1120	2169.07	2130.13

## Sheet: Bcube_Total
seq	ports of each switch	levels	physic machine	Vms	VMs-Cluster	opt-cost	random-cost	TVMMP		avg	VMs-Cluster	opt-Cost	random-cost	TVMMP
1	32	1	1024	64	66	130	258	196			66	130	252.8	195.467
2	32	1	1024	128	133	264	516	458			133	264	513.733	456.667
3	32	1	1024	192	228	454	876	830			228	454	878.4	824.933
4	32	1	1024	256	294	586	1126	1082			294	586	1135.6	1084.4
5	32	1	1024	320	361	720	1400	1354			361	720	1397.2	1346.13
6	32	1	1024	384	428	854	1640	1620			428	854	1654.93	1612.13
7	32	1	1024	448	494	986	1920	1866			494	986	1911.87	1861.6
8	32	1	1024	512	561	1120	2168	2128			561	1120	2169.07	2130.13
1	32	1	1024	64	66	130	256	196
2	32	1	1024	128	133	264	518	456
3	32	1	1024	192	228	454	878	828
4	32	1	1024	256	294	586	1144	1104
5	32	1	1024	320	361	720	1392	1350
6	32	1	1024	384	428	854	1646	1616
7	32	1	1024	448	494	986	1914	1848
8	32	1	1024	512	561	1120	2176	2120
1	32	1	1024	64	66	130	254	196
2	32	1	1024	128	133	264	516	462
3	32	1	1024	192	228	454	878	808
4	32	1	1024	256	294	586	1142	1090
5	32	1	1024	320	361	720	1402	1334
6	32	1	1024	384	428	854	1656	1624
7	32	1	1024	448	494	986	1920	1860
8	32	1	1024	512	561	1120	2182	2140
1	32	1	1024	64	66	130	254	190
2	32	1	1024	128	133	264	522	442
3	32	1	1024	192	228	454	876	812
4	32	1	1024	256	294	586	1142	1092
5	32	1	1024	320	361	720	1400	1338
6	32	1	1024	384	428	854	1666	1610
7	32	1	1024	448	494	986	1904	1860
8	32	1	1024	512	561	1120	2178	2110
1	32	1	1024	64	66	130	254	196
2	32	1	1024	128	133	264	512	458
3	32	1	1024	192	228	454	870	830
4	32	1	1024	256	294	586	1144	1070
5	32	1	1024	320	361	720	1412	1348
6	32	1	1024	384	428	854	1650	1612
7	32	1	1024	448	494	986	1906	1862
8	32	1	1024	512	561	1120	2162	2142
1	32	1	1024	64	66	130	252	196
2	32	1	1024	128	133	264	512	464
3	32	1	1024	192	228	454	886	834
4	32	1	1024	256	294	586	1136	1078
5	32	1	1024	320	361	720	1408	1342
6	32	1	1024	384	428	854	1656	1614
7	32	1	1024	448	494	986	1908	1882
8	32	1	1024	512	561	1120	2148	2148
1	32	1	1024	64	66	130	250	196
2	32	1	1024	128	133	264	510	458
3	32	1	1024	192	228	454	890	834
4	32	1	1024	256	294	586	1126	1086
5	32	1	1024	320	361	720	1404	1344
6	32	1	1024	384	428	854	1650	1602
7	32	1	1024	448	494	986	1918	1854
8	32	1	1024	512	561	1120	2162	2130
1	32	1	1024	64	66	130	248	196
2	32	1	1024	128	133	264	508	452
3	32	1	1024	192	228	454	880	826
4	32	1	1024	256	294	586	1142	1080
5	32	1	1024	320	361	720	1390	1346
6	32	1	1024	384	428	854	1646	1620
7	32	1	1024	448	494	986	1914	1870
8	32	1	1024	512	561	1120	2180	2126
1	32	1	1024	64	66	130	250	192
2	32	1	1024	128	133	264	512	454
3	32	1	1024	192	228	454	884	832
4	32	1	1024	256	294	586	1134	1090
5	32	1	1024	320	361	720	1384	1350
6	32	1	1024	384	428	854	1660	1602
7	32	1	1024	448	494	986	1920	1878
8	32	1	1024	512	561	1120	2186	2130
1	32	1	1024	64	66	130	248	196
2	32	1	1024	128	133	264	518	452
3	32	1	1024	192	228	454	876	808
4	32	1	1024	256	294	586	1126	1094
5	32	1	1024	320	361	720	1390	1346
6	32	1	1024	384	428	854	1666	1614
7	32	1	1024	448	494	986	1916	1836
8	32	1	1024	512	561	1120	2150	2112
1	32	1	1024	64	66	130	248	196
2	32	1	1024	128	133	264	518	462
3	32	1	1024	192	228	454	872	822
4	32	1	1024	256	294	586	1134	1084
5	32	1	1024	320	361	720	1396	1348
6	32	1	1024	384	428	854	1666	1606
7	32	1	1024	448	494	986	1914	1854
8	32	1	1024	512	561	1120	2168	2120
1	32	1	1024	64	66	130	254	198
2	32	1	1024	128	133	264	506	462
3	32	1	1024	192	228	454	876	828
4	32	1	1024	256	294	586	1130	1066
5	32	1	1024	320	361	720	1396	1364
6	32	1	1024	384	428	854	1652	1626
7	32	1	1024	448	494	986	1902	1864
8	32	1	1024	512	561	1120	2164	2120
1	32	1	1024	64	66	130	254	196
2	32	1	1024	128	133	264	512	460
3	32	1	1024	192	228	454	876	828
4	32	1	1024	256	294	586	1130	1092
5	32	1	1024	320	361	720	1390	1344
6	32	1	1024	384	428	854	1660	1594
7	32	1	1024	448	494	986	1912	1864
8	32	1	1024	512	561	1120	2166	2138
1	32	1	1024	64	66	130	254	196
2	32	1	1024	128	133	264	516	454
3	32	1	1024	192	228	454	874	834
4	32	1	1024	256	294	586	1150	1088
5	32	1	1024	320	361	720	1392	1352
6	32	1	1024	384	428	854	1660	1604
7	32	1	1024	448	494	986	1892	1858
8	32	1	1024	512	561	1120	2174	2142
1	32	1	1024	64	66	130	258	196
2	32	1	1024	128	133	264	510	456
3	32	1	1024	192	228	454	884	820
4	32	1	1024	256	294	586	1128	1070
5	32	1	1024	320	361	720	1402	1332
6	32	1	1024	384	428	854	1650	1618
7	32	1	1024	448	494	986	1918	1868
8	32	1	1024	512	561	1120	2172	2146
