# Supplementary material for: Deploying external bandwidth guaranteed media server clusters for real-time live streaming in media cloud
Source: PLoS One. 2019 Apr 3;14(4):e0214809. doi: 10.1371/journal.pone.0214809 (PMC6447193; doi:10.1371/journal.pone.0214809)
Supplement: S1 Dataset — (ZIP) [file pone.0214809.s001.zip › Data set/README.txt]

opt-cost---------cluster-and-union algorithm
random-cost---------random algorithom
TVMMP---------cluster-and-cut algorithm

figure 5:
Tree architecture:
p0---------fan-out of access
p1---------fan-out of aggregation
p2---------fan-out of core

VL2 architecture:
p0---------fan-out of access
n---------access switches number

BCube architecture:
n---------ports of each switch
k---------levels
